# Supplementary material for: The distinctive signature of regulatory CD4 T cells committed in the human thymus
Source: Front Immunol. 2025 Mar 26;16:1553554. doi: 10.3389/fimmu.2025.1553554 (PMC11979120; doi:10.3389/fimmu.2025.1553554)
Supplement: Supplementary file 3 [file Table2.xlsx]

## Sheet: GSEA
pathway	p value	Enrichment Score (ES)	Normalised ES	Number of Genes	leadingEdge
HALLMARK_IL2_STAT5_SIGNALING	0.000536163	0.429205	1.86473	66	IL2RA,IL1RL1,TNFRSF8,TNFRSF18,TNFRSF9,CSF1,TNFRSF4,CTLA4,PTGER2,CD83,IKZF4,MAP3K8,ITIH5,CTSZ,TLR7,FGL2,BATF,CST7,IL2RB,IL18R1,BHLHE40,PHLDA1,AHNAK,TNFRSF1B,NFKBIZ,TRAF1,PLAGL1,SYT11,SELP,ALCAM,RGS16,MYO1C,UCK2,GBP4,IRF8,IL10RA,NRP1
HALLMARK_ESTROGEN_RESPONSE_LATE	0.00580375	0.498808	1.7504	23	CPE,RAB31,PERP,LSR,CAV1,FGFR3,IGFBP4,FABP5,BATF,TMPRSS3,NRIP1,KCNK5,TSPAN13,MDK
HALLMARK_INFLAMMATORY_RESPONSE	0.00922892	0.426144	1.69674	41	PCDH7,IL1R1,TNFRSF9,EBI3,CSF1,CCL22,ICAM1,PTGER2,IL15RA,LYN,TLR2,OSM,IL2RB,IL18R1,ITGB8,TNFRSF1B,BST2,IL18RAP,RGS16
HALLMARK_TNFA_SIGNALING_VIA_NFKB	0.0376028	0.3652	1.47962	46	PTGS2,TNFRSF9,CSF1,ICAM1,CD83,MAP3K8,IL15RA,DUSP4,TLR2,SDC4,PLPP3,BIRC3,BHLHE40,PHLDA1,TRAF1,BCL3,TRIB1,BCL2A1,TNIP1,GADD45B,DUSP5,IER5,B4GALT5,REL,GADD45A,ZC3H12A,NFKBIE,NFKB2,KLF6,CFLAR,NR4A3,NINJ1,RELB,TGIF1
HALLMARK_KRAS_SIGNALING_DN	0.0769231	0.461646	1.45993	16	RYR1,CCR8,SPTBN2,FGFR3,TENT5C,CLDN16
HALLMARK_MYOGENESIS	0.138958	0.368434	1.33207	26	RYR1,LAMA2,FST,ACTN2,CASQ1,ADAM12,PLXNB2
HALLMARK_INTERFERON_GAMMA_RESPONSE	0.141998	0.335075	1.30867	37	PTGS2,IRF5,ICAM1,XCL1,IL15RA,CSF2RB,SECTM1,FGL2,IL2RB,ZBP1,BST2,SELP,GBP4,IRF8,IL10RA,FAS
HALLMARK_ALLOGRAFT_REJECTION	0.15677	0.323817	1.28315	40	IL2RA,CSF1,CCL22,ICAM1,CD79A,LYN,TLR2,NCF4,PRF1,HDAC9,IL2RB,CXCR3,IL18RAP,BCL3,IRF8,F2R,FAS
HALLMARK_KRAS_SIGNALING_UP	0.180606	0.337128	1.26467	30	CPE,RELN,PTGS2,HDAC9,BIRC3,TNFRSF1B,ARG1,PRDM1,MAP7,TRAF1,RGS16,GADD45G,TSPAN13,IRF8,IL10RA,NRP1,TRIB1
HALLMARK_HYPOXIA	0.225426	0.366552	1.22384	20	HMOX1,HS3ST1,FBP1,CAV1,SDC4,S100A4,BHLHE40,GCNT2,CHST2,PAM
HALLMARK_COMPLEMENT	0.260417	0.364238	1.20213	19	TMPRSS6,FN1,ACTN2,LYN,F5
HALLMARK_APOPTOSIS	0.250986	0.374334	1.19681	17	HMOX1,LMNA,CAV1,HGF,PRF1,BIRC3,F2R,FAS,PMAIP1,GADD45B,GADD45A
HALLMARK_XENOBIOTIC_METABOLISM	0.306918	0.32182	1.13952	24	IL1R1,HMOX1,FBP1,AKR1C2,IGFBP4,ARG1,GCNT2,IRF8,FAS,AKR1C3,GCLC,GABARAPL1,DHRS7,PYCR1,SHMT2,MAN1A1
HALLMARK_P53_PATHWAY	0.581132	0.256626	0.908679	24	HMOX1,PERP,PLXNB2,S100A4,VDR,PTPN14,SESN1,RGS16,F2R,FAS,EPS8L2,IER5,GADD45A
HALLMARK_EPITHELIAL_MESENCHYMAL_TRANSITION	0.608861	0.251639	0.883041	23	FN1,LAMA2,ADAM12,SDC4,IGFBP4,FBN1
HALLMARK_APICAL_JUNCTION	0.729592	0.23163	0.795385	21	ACTG2,ICAM1,ACTN2,NEGR1,FBN1,TRAF1,LAYN,MDK
HALLMARK_ESTROGEN_RESPONSE_EARLY	0.780178	0.217992	0.757893	22	RAB31,IGFBP4,INPP5F,TMPRSS3,BHLHE40,NRIP1,KCNK5
HALLMARK_MTORC1_SIGNALING	0.917969	0.185488	0.612181	19	NIBAN1,TBK1,FGL2,BHLHE40,SQLE,GCLC,TFRC,M6PR,SHMT2,FADS1
HALLMARK_MITOTIC_SPINDLE	1	0.101335	0.347969	21	ARAP3,PREX1,CDC42BPA
HALLMARK_HEME_METABOLISM	0.659483	-0.208059	-0.877888	18	ADD2,ACSL6,DMTN
HALLMARK_UV_RESPONSE_DN	0.260684	-0.268802	-1.14206	19	COL1A2,IGFBP5,AMPH
HALLMARK_GLYCOLYSIS	0.0059248	-0.500639	-1.97399	15	NDST3,TGFA,TPST1,TKTL1,ALDH7A1,CDK1,IER3
