# Supplementary material for: The distinctive signature of regulatory CD4 T cells committed in the human thymus
Source: Front Immunol. 2025 Mar 26;16:1553554. doi: 10.3389/fimmu.2025.1553554 (PMC11979120; doi:10.3389/fimmu.2025.1553554)
Supplement: Supplementary file 4 [file Table3.xlsx]

## Sheet: All Private DEGs
ensembl_gene_id	hgnc_symbol	logFC tTreg/tTconv	AveExpr (log2CPM)	t	adj.P.Val	B	Mean_tTreg (log2CPM)	Mean_tTconv (log2CPM)
ENSG00000169851	PCDH7	8.60603	-2.06433	11.824	0.000119026	5.19106	1.89735	-4.66575			NOTE
ENSG00000187912	CLEC17A	7.9678	-0.307599	12.3714	9.57911e-05	5.49808	3.10203	-3.32955			logFC tTreg/tTconv: log2 fold change of tTreg vs tTconv expression
ENSG00000137507	LRRC32	7.30336	1.55852	13.7235	5.63216e-05	6.24773	4.78646	-1.57992			AveExpr: Average expression across samples, in log2 CPM
ENSG00000109472	CPE	7.12052	0.924741	6.22587	0.00274399	1.27718	4.38944	-2.31128			t: logFC divided by its standard error
ENSG00000113303	BTNL8	7.00424	-1.23191	10.8782	0.000174406	4.7637	2.39559	-3.97528			P.Value: Raw p-value (based on t) from test that logFC differs from 0
ENSG00000115594	IL1R1	6.94729	-1.72866	6.457	0.00224988	1.49658	2.24682	-4.66434			adj.P.Val: Holm false discovery rate adjusted p-value
ENSG00000227719	-	6.92678	-0.365538	4.90306	0.00903314	-0.259252	2.98608	-2.95611			B: log-odds that gene is Differentially Expressed Gene (DEG)
ENSG00000144681	STAC	6.83504	-0.656433	4.89402	0.00911853	-0.269879	1.94909	-2.62283			Mean_tTreg(tTconv): mean value of expressin of 3 samples per cell type, log2 CPM
ENSG00000196218	RYR1	6.68964	1.70801	8.31133	0.000600826	3.2973	4.43603	-0.950967
ENSG00000165323	FAT3	6.63701	0.520609	8.41799	0.000575383	3.34771	4.00413	-2.56716
ENSG00000170745	KCNS3	6.53058	-0.515408	7.75841	0.000862289	2.70187	2.32956	-3.04973
ENSG00000151631	AKR1C6P	6.36021	-0.991176	4.95573	0.00858696	-0.192319	2.53761	-3.69498
ENSG00000134460	IL2RA	6.32781	3.51684	18.8138	1.56125e-05	9.53137	6.91351	0.142322
ENSG00000109684	CLNK	6.30964	0.372851	5.89967	0.00364728	0.946411	4.09957	-2.62216
ENSG00000189056	RELN	6.24758	-0.897117	7.05712	0.00140386	2.0922	2.64111	-3.63332
ENSG00000179934	CCR8	6.22272	2.38913	9.32918	0.000355031	4.23385	5.31074	-0.493801
ENSG00000115602	IL1RL1	6.20355	0.535417	10.1353	0.00023612	4.5222	3.81777	-2.45925
ENSG00000132681	ATP1A4	6.20272	-1.88168	9.02103	0.000408098	3.59934	1.41378	-4.22733
ENSG00000124721	DNAH8	6.16784	2.69342	17.701	1.86817e-05	8.61635	5.52024	-0.105923
ENSG00000204020	LIPN	6.15785	-1.66319	10.2569	0.000221956	4.36883	1.40016	-4.11035
ENSG00000158258	CLSTN2	6.13175	-0.630267	10.7527	0.000181162	4.70063	2.35203	-3.34999
ENSG00000141655	TNFRSF11A	5.95511	1.72172	6.80794	0.00169856	1.94647	4.80819	-1.20219
ENSG00000183715	OPCML	5.89425	-0.825617	6.44385	0.00225427	1.47609	1.40311	-2.66862
ENSG00000183971	NPW	5.88455	-0.619962	8.66866	0.000498099	3.39958	1.76645	-2.8032
ENSG00000005108	THSD7A	5.75922	-0.775004	4.78733	0.0101413	-0.407716	2.26935	-3.06285
ENSG00000280721	LINC01943	5.72928	-1.89954	6.35095	0.00243827	1.38582	1.9049	-4.58249
ENSG00000168081	PNOC	5.70251	-2.01286	6.44864	0.00225144	1.48831	1.15413	-4.25515
ENSG00000134955	SLC37A2	5.69806	1.89624	6.00405	0.00334237	1.02846	4.89313	-1.04253
ENSG00000187045	TMPRSS6	5.69579	0.185486	8.59969	0.000518505	3.45641	3.15241	-2.49183
ENSG00000231150	DNAH8-AS1	5.65071	2.25068	17.8237	1.83706e-05	8.69945	5.02267	-0.487981
ENSG00000073756	PTGS2	5.4705	0.177023	5.78646	0.00401346	0.789913	2.38939	-1.85914
ENSG00000164270	HTR4	5.46255	0.578122	5.68463	0.00438774	0.695454	3.1385	-1.84533
ENSG00000178235	SLITRK1	5.41707	2.36237	11.6729	0.000122965	5.89276	4.8742	-0.120243
ENSG00000163017	ACTG2	5.40956	0.0360012	9.55418	0.000313718	4.00305	2.27024	-2.06536
ENSG00000128604	IRF5	5.36267	2.33957	13.6477	5.63216e-05	7.05383	5.09621	-0.385479
ENSG00000115414	FN1	5.35978	2.79876	18.1264	1.74097e-05	9.18034	5.61375	0.00783438
ENSG00000196569	LAMA2	5.32592	0.483985	7.48718	0.0010569	2.59243	3.20552	-2.11806
ENSG00000120949	TNFRSF8	5.31633	1.85759	16.4634	2.59141e-05	8.04761	4.44182	-0.686392
ENSG00000154864	PIEZO2	5.30564	-1.83083	7.01797	0.00144247	2.02952	1.21156	-4.01192
ENSG00000228168	HNRNPA1P21	5.18252	2.55702	8.80573	0.000463254	3.881	5.2154	-0.0744837
ENSG00000260314	MRC1	5.17765	2.02492	10.8139	0.000180629	5.3229	4.52957	-0.444159
ENSG00000171777	RASGRP4	5.13965	0.151198	6.80501	0.00170149	1.89945	2.58511	-2.16173
ENSG00000105246	EBI3	5.13175	1.0721	7.65386	0.000934797	2.76799	3.64099	-1.42206
ENSG00000134363	FST	5.13172	0.37773	10.3089	0.000217088	4.61894	2.67841	-1.82854
ENSG00000120318	ARAP3	5.07261	-0.641257	6.45161	0.00225144	1.48597	1.32359	-2.3928
ENSG00000185483	ROR1	5.06177	-1.01434	5.14667	0.00721265	0.0440422	1.47538	-2.7378
ENSG00000160683	CXCR5	5.03474	-1.24993	9.90549	0.000262029	4.1778	1.37514	-3.49923
ENSG00000222041	CYTOR	4.99156	2.17356	14.2092	4.79256e-05	7.34755	4.46055	-0.0873682
ENSG00000241163	LINC00877	4.89155	-1.59924	6.17316	0.00288021	1.20183	1.03377	-3.43733
ENSG00000053524	MCF2L2	4.88808	-0.657845	8.36906	0.000585561	3.14929	1.65756	-2.7695
ENSG00000144649	GASK1A	4.8781	1.39764	14.3703	4.58135e-05	7.10712	3.76249	-0.921026
ENSG00000139174	PRICKLE1	4.86868	1.29804	5.58589	0.00475761	0.569012	3.49785	-0.850981
ENSG00000236846	-	4.8643	-0.392296	7.31052	0.00118726	2.30015	1.47556	-2.10306
ENSG00000203780	FANK1	4.86246	-0.556374	5.58464	0.00476039	0.562207	1.93418	-2.78383
ENSG00000237643	-	4.86191	-1.65318	5.84577	0.00383778	0.853481	1.58324	-3.97443
ENSG00000242407	-	4.83247	-0.540275	6.47942	0.00220515	1.56805	2.09049	-2.86064
ENSG00000152969	JAKMIP1	4.82441	0.0425655	8.22774	0.000629512	3.10636	2.33704	-2.13636
ENSG00000060566	CREB3L3	4.81708	0.343948	6.42272	0.00230056	1.48966	2.34489	-1.52268
ENSG00000058091	CDK14	4.81554	0.992451	4.35487	0.0156052	-0.99303	3.21773	-1.14318
ENSG00000240505	TNFRSF13B	4.78854	-1.87836	6.40123	0.00234278	1.42045	0.868436	-3.78221
ENSG00000162595	DIRAS3	4.74318	0.55284	9.67342	0.000295422	4.3147	2.99517	-1.80347
ENSG00000102962	CCL22	4.73925	1.334	7.72797	0.000885631	2.86663	3.93669	-1.21133
ENSG00000100292	HMOX1	4.73037	1.35623	7.93535	0.000763652	3.05342	3.40784	-0.647671
ENSG00000137185	ZSCAN9	4.65872	0.0318982	7.31337	0.00118587	2.31197	1.77875	-1.59914
ENSG00000168461	RAB31	4.65669	-1.26357	5.33531	0.00602937	0.271529	1.7822	-3.74021
ENSG00000090339	ICAM1	4.65327	-0.220821	7.42834	0.00109767	2.39979	1.79764	-2.09356
ENSG00000077522	ACTN2	4.61648	1.2983	5.90981	0.00362296	0.948209	3.40802	-0.763962
ENSG00000127329	PTPRB	4.5917	-1.43654	5.23577	0.00661471	0.151278	1.30188	-3.39007
ENSG00000131409	LRRC4B	4.58612	-0.293324	7.17393	0.00129427	2.24095	2.48678	-2.81846
ENSG00000120658	ENOX1	4.57016	-0.637429	7.84433	0.000806483	2.74606	1.77926	-2.81775
ENSG00000185818	NAT8L	4.56336	1.55282	5.49641	0.00523449	0.44789	3.7603	-0.613062
ENSG00000160789	LMNA	4.56008	0.307734	4.42465	0.0144088	-0.900324	3.02843	-2.21592
ENSG00000081985	IL12RB2	4.55766	1.75565	11.2564	0.000147253	5.67592	4.16754	-0.61059
ENSG00000141469	SLC14A1	4.50469	1.48937	11.4045	0.000134046	5.7354	3.76001	-0.740519
ENSG00000272902	TBC1D8-AS1	4.45842	-0.194315	7.28617	0.00120063	2.30933	1.60645	-1.8865
ENSG00000145428	RNF175	4.45548	-0.7839	9.29655	0.000358569	3.79539	1.53942	-2.90506
ENSG00000165996	HACD1	4.44808	1.38252	8.96059	0.000423943	3.92292	3.49204	-0.684346
ENSG00000162078	ZG16B	4.42834	-0.25401	7.45191	0.00108143	2.45516	1.88111	-2.25574
ENSG00000115155	OTOF	4.40139	1.62747	9.97396	0.000253846	4.77882	3.51729	-0.231316
ENSG00000152086	TUBA3E	4.34758	-0.838895	4.30533	0.0163519	-1.04747	1.63772	-2.57043
ENSG00000104361	NIPAL2	4.32487	1.62513	10.6442	0.000191325	5.20059	3.59002	-0.306305
ENSG00000233577	-	4.32299	-0.114069	5.34857	0.00595964	0.288726	2.04937	-2.00057
ENSG00000002587	HS3ST1	4.32044	1.48636	5.59313	0.00473805	0.560971	3.35765	-0.347243
ENSG00000049247	UTS2	4.27882	-0.0897077	5.13193	0.00726859	0.0244053	1.6713	-1.70381
ENSG00000157107	FCHO2	4.26443	1.89383	12.2873	9.86868e-05	6.40273	4.09596	-0.276647
ENSG00000172965	MIR4435-2HG	4.26123	0.642158	8.34415	0.000590449	3.3777	2.94879	-1.59015
ENSG00000144843	ADPRH	4.2378	1.01598	7.53594	0.00102305	2.67081	3.24192	-1.15362
ENSG00000143184	XCL1	4.21901	0.317983	6.40793	0.00233085	1.48811	2.38165	-1.6592
ENSG00000165140	FBP1	4.18212	1.57134	9.32332	0.00035552	4.28764	3.31337	-0.141495
ENSG00000125384	PTGER2	4.17744	0.11165	5.57336	0.00480822	0.555372	2.59062	-1.98832
ENSG00000164236	ANKRD33B	4.1679	1.87735	11.155	0.000156079	5.61314	3.82582	-0.0433247
ENSG00000143318	CASQ1	4.12616	-0.193317	8.90391	0.000433158	3.67001	2.0048	-2.26922
ENSG00000204711	C9orf135	4.12316	0.10091	3.31606	0.0465934	-2.45529	1.59744	-1.26052
ENSG00000107968	MAP3K8	4.1146	-0.309884	8.38801	0.000582967	3.21457	1.73558	-2.23331
ENSG00000134470	IL15RA	4.10634	-1.28664	4.62388	0.0118225	-0.614914	1.43394	-3.23439
ENSG00000254087	LYN	4.07336	-1.1284	4.48756	0.0135108	-0.796423	1.4792	-2.98039
ENSG00000165186	PTCHD1	4.02071	0.653976	8.49737	0.000551586	3.54379	2.96033	-1.57453
ENSG00000237517	DGCR5	4.00704	1.72629	6.72113	0.00181835	1.86029	3.66858	-0.184385
ENSG00000198113	TOR4A	3.98923	0.77982	7.97516	0.000741761	3.08156	2.9027	-1.28027
ENSG00000151632	AKR1C2	3.97454	0.506521	4.62842	0.0117802	-0.697989	2.06728	-0.998929
ENSG00000237372	-	3.97443	1.01993	7.05734	0.00140386	2.20035	2.92831	-0.83928
ENSG00000154269	ENPP3	3.94471	-0.395926	6.75287	0.00177662	1.81861	1.21054	-1.89272
ENSG00000134508	CABLES1	3.92388	0.0683891	6.45602	0.00224988	1.55408	1.92954	-1.69945
ENSG00000137747	TMPRSS13	3.90705	-0.566849	5.154	0.00715979	0.0488155	1.59943	-2.34002
ENSG00000112378	PERP	3.90626	1.16208	7.86748	0.000796604	2.99659	3.10206	-0.735211
ENSG00000175445	LPL	3.88467	-0.0856026	7.5254	0.00102468	2.5993	1.97753	-2.0086
ENSG00000254401	LINC02752	3.87307	-0.735076	6.17965	0.00286884	1.21314	1.075	-2.32733
ENSG00000147434	CHRNA6	3.83863	0.975628	5.41844	0.0056231	0.3581	3.00795	-0.998034
ENSG00000177989	ODF3B	3.82367	0.287152	4.70636	0.0109965	-0.539214	2.16724	-1.43196
ENSG00000154165	GPR15	3.78307	0.195562	4.63196	0.0117383	-0.622388	2.07639	-1.55887
ENSG00000057704	TMCC3	3.70747	0.878081	9.99655	0.000253327	4.71395	2.57773	-0.775638
ENSG00000020577	SAMD4A	3.69406	-0.738441	3.95001	0.0234064	-1.57445	1.72157	-2.46544
ENSG00000172817	CYP7B1	3.68451	0.463063	5.94666	0.00350419	0.998543	2.27301	-1.27899
ENSG00000267744	-	3.67702	0.296416	7.32428	0.00117451	2.42336	1.89896	-1.23825
ENSG00000107281	NPDC1	3.66901	0.945405	4.28376	0.0166865	-1.17864	2.81015	-0.840228
ENSG00000176597	B3GNT5	3.65679	-0.579736	7.03884	0.00142062	2.05689	1.21185	-2.24221
ENSG00000105974	CAV1	3.64013	1.15405	3.80834	0.0270385	-1.83907	2.88961	-0.533408
ENSG00000076706	MCAM	3.61695	0.624639	6.6006	0.00201108	1.72682	2.37351	-1.05665
ENSG00000120903	CHRNA2	3.59842	1.14099	7.3915	0.00112347	2.55208	2.81503	-0.494464
ENSG00000179344	HLA-DQB1	3.58619	1.50315	4.89944	0.00906576	-0.330902	3.1416	-0.099782
ENSG00000113249	HAVCR1	3.58323	-1.13052	4.02718	0.0215786	-1.44178	1.10351	-2.62145
ENSG00000196576	PLXNB2	3.58052	-0.0667679	8.27688	0.000609432	3.24888	1.73077	-1.76481
ENSG00000230266	XXYLT1-AS2	3.55125	0.272059	9.5869	0.000310066	4.32833	2.00509	-1.39061
ENSG00000019991	HGF	3.55073	0.0132645	8.12128	0.000679134	3.19233	2.07697	-1.94208
ENSG00000068078	FGFR3	3.54661	-0.931942	4.64346	0.0116242	-0.589568	1.26484	-2.81485
ENSG00000137462	TLR2	3.49017	-0.285978	7.07335	0.00139597	2.14456	1.16338	-1.63687
ENSG00000187122	SLIT1	3.48393	0.84116	5.34308	0.00599099	0.214492	2.6535	-0.883878
ENSG00000168329	CX3CR1	3.43335	0.470885	5.17199	0.00702574	0.0645558	1.9174	-0.905838
ENSG00000100368	CSF2RB	3.38568	0.780482	5.76833	0.00408665	0.791624	2.30642	-0.693105
ENSG00000186994	KANK3	3.3841	0.708212	8.29835	0.000601507	3.37667	2.16028	-0.696819
ENSG00000176659	C20orf197	3.38359	-0.923114	6.85914	0.00162991	1.92354	0.729611	-2.42931
ENSG00000143147	GPR161	3.36136	-0.00900395	5.45049	0.00545407	0.414586	1.24691	-1.19285
ENSG00000092345	DAZL	3.35671	0.0229372	7.12933	0.00133452	2.21982	1.53308	-1.41114
ENSG00000124019	FAM124B	3.35237	0.47027	9.97279	0.000253846	4.66688	2.15715	-1.15781
ENSG00000183117	CSMD1	3.33921	-0.722095	6.75775	0.00177167	1.82785	1.2322	-2.51412
ENSG00000163393	SLC22A15	3.337	0.0375938	5.84663	0.00383778	0.881158	1.41259	-1.26324
ENSG00000164687	FABP5	3.28775	0.73934	7.91166	0.000775417	3.04105	2.49664	-0.967954
ENSG00000053328	METTL24	3.28398	1.43458	8.9211	0.000431887	3.97703	2.92052	-0.0245365
ENSG00000124196	GTSF1L	3.25025	0.745318	9.11264	0.000390389	4.07591	2.36099	-0.820905
ENSG00000165409	TSHR	3.22333	-0.425528	8.01493	0.000721393	2.99551	1.09674	-1.85034
ENSG00000234282	-	3.21495	-1.26945	5.93886	0.00353345	0.954311	0.607838	-2.88089
ENSG00000073861	TBX21	3.18608	-0.581933	5.08418	0.00760232	-0.0317506	1.26244	-2.28092
ENSG00000164729	SLC35G3	3.13372	-0.170041	5.85561	0.00380167	0.88525	1.11963	-1.37461
ENSG00000183508	TENT5C	3.13035	1.94251	4.27343	0.0168877	-1.32566	3.72434	0.183592
ENSG00000099840	IZUMO4	3.08895	1.25438	7.35973	0.00114633	2.52643	2.58681	-0.0484241
ENSG00000162882	HAAO	3.06415	1.4374	9.01791	0.000408098	4.0646	2.81448	0.0856016
ENSG00000048052	HDAC9	3.06328	0.300798	4.04322	0.0212464	-1.4546	1.91869	-1.24134
ENSG00000099985	OSM	2.99768	-0.565393	6.362	0.00242285	1.4363	0.959037	-1.98371
ENSG00000165914	TTC7B	2.97412	0.943436	8.35849	0.00058756	3.45757	2.29301	-0.37066
ENSG00000113946	CLDN16	2.97168	-0.0843723	7.41186	0.00110613	2.506	1.25007	-1.34706
ENSG00000131831	RAI2	2.96243	-0.0743505	4.97943	0.00838342	-0.166751	1.03413	-1.10102
ENSG00000167483	NIBAN3	2.95868	0.84114	5.72007	0.00426118	0.700592	2.26926	-0.540476
ENSG00000196096	SPAG16-DT	2.94875	-0.403808	6.19914	0.00281759	1.27523	0.984894	-1.68402
ENSG00000164161	HHIP	2.93643	0.394336	4.31187	0.0162475	-1.08936	1.67307	-0.828118
ENSG00000160183	TMPRSS3	2.90548	1.22845	7.26357	0.00121867	2.42878	2.65906	-0.171524
ENSG00000162881	OXER1	2.90174	-0.0102386	5.36883	0.00586922	0.302609	1.42832	-1.35884
ENSG00000172830	SSH3	2.88239	1.04414	7.66682	0.000929099	2.82497	2.32084	-0.199688
ENSG00000179630	LACC1	2.8737	0.644626	5.47722	0.00531715	0.430003	1.90248	-0.566556
ENSG00000175899	A2M	2.87002	0.886937	6.58898	0.00202207	1.71856	2.09669	-0.287005
ENSG00000198400	NTRK1	2.85712	-0.0391548	5.75921	0.00411968	0.782851	1.61083	-1.5914
ENSG00000143776	CDC42BPA	2.79777	0.232777	3.31193	0.0468246	-2.67207	2.04596	-1.32062
ENSG00000233264	-	2.77749	0.124801	6.00951	0.00333114	1.07296	1.55625	-1.24244
ENSG00000272870	SAP30-DT	2.73748	1.09122	8.28259	0.000607609	3.41225	2.49925	-0.283996
ENSG00000116701	NCF2	2.69226	-0.0319979	4.57937	0.0123096	-0.736904	1.40846	-1.37097
ENSG00000105855	ITGB8	2.66386	-0.33631	4.14315	0.0192761	-1.29522	1.29967	-1.87395
ENSG00000188290	HES4	2.66035	0.105626	5.9911	0.00337907	1.05189	1.14009	-0.872162
ENSG00000119862	LGALSL	2.64975	0.136194	5.07682	0.00761961	-0.0510756	1.29985	-0.965772
ENSG00000187609	EXD3	2.63989	0.523242	5.42271	0.00561382	0.348677	1.63093	-0.534838
ENSG00000118520	ARG1	2.61614	0.128345	4.27573	0.0168518	-1.16283	0.918769	-0.603942
ENSG00000260101	-	2.61601	0.225062	4.88262	0.0092181	-0.309568	1.53539	-1.02408
ENSG00000280303	ERICD	2.61601	0.397867	7.53187	0.00102468	2.68043	1.71033	-0.862114
ENSG00000142512	SIGLEC10	2.60083	-0.45705	4.12058	0.019578	-1.30661	0.398864	-1.21552
ENSG00000225431	LINC01671	2.56063	-0.0885869	6.53213	0.00210778	1.65616	1.23116	-1.33611
ENSG00000272341	-	2.5559	0.274386	7.11361	0.00135261	2.2684	1.6775	-1.06926
ENSG00000029153	ARNTL2	2.55585	0.897071	5.40027	0.00569082	0.304998	2.36374	-0.526004
ENSG00000215218	UBE2QL1	2.55097	-0.042633	5.80912	0.00393844	0.840804	1.02484	-1.04782
ENSG00000278607	-	2.51017	-0.427068	5.51799	0.00510283	0.488287	1.09684	-1.84279
ENSG00000184156	KCNQ3	2.49569	0.819809	7.40837	0.00110725	2.57402	1.92384	-0.249319
ENSG00000171208	NETO2	2.48503	1.116	5.58786	0.00475056	0.536598	2.35455	-0.0916646
ENSG00000151773	CCDC122	2.47898	0.0387404	5.31018	0.00616121	0.231445	1.35426	-1.21215
ENSG00000250274	-	2.45157	0.208819	5.14052	0.00722645	0.00947702	1.05628	-0.586765
ENSG00000018408	WWTR1	2.41519	-0.12187	4.50911	0.0131994	-0.815505	1.42615	-1.58811
ENSG00000267336	EIF4A2P1	2.40229	-0.305264	4.37461	0.0152452	-1.02247	0.927972	-1.41935
ENSG00000249790	-	2.4022	0.724893	4.12973	0.0194613	-1.51274	1.66128	-0.176695
ENSG00000221955	SLC12A8	2.38081	0.0111454	4.19098	0.018241	-1.23883	0.945054	-0.856949
ENSG00000058335	RASGRF1	2.3743	-0.494818	5.71862	0.0042636	0.734724	0.72434	-1.6237
ENSG00000188158	NHS	2.31285	-0.210275	3.94235	0.0235869	-1.58633	0.771501	-1.11353
ENSG00000220008	LINGO3	2.3116	0.102003	4.26345	0.0170317	-1.22023	1.26561	-0.979094
ENSG00000280145	-	2.28658	0.0335225	3.77296	0.0282022	-1.8498	0.790369	-0.656923
ENSG00000108950	FAM20A	2.25164	-0.06063	4.69247	0.0111418	-0.570081	0.871812	-0.92863
ENSG00000119686	FLVCR2	2.24535	1.0667	6.07732	0.00315819	1.11038	2.24789	-0.0845255
ENSG00000256069	A2MP1	2.23506	0.136959	4.4423	0.0141308	-0.958087	1.35772	-1.0175
ENSG00000186810	CXCR3	2.22999	0.848606	3.73319	0.029442	-2.00719	2.10458	-0.368303
ENSG00000164199	ADGRV1	2.20538	-0.45028	3.43308	0.0409981	-2.40363	1.02208	-1.73963
ENSG00000126838	PZP	2.20333	0.410103	4.03803	0.0213483	-1.60968	1.73198	-0.83552
ENSG00000174175	SELP	2.17628	0.343105	4.25383	0.0171586	-1.28376	1.53023	-0.777998
ENSG00000115607	IL18RAP	2.14915	-0.0367799	4.02298	0.0216442	-1.50599	1.33644	-1.34005
ENSG00000225889	-	2.14278	0.416644	6.57359	0.00204478	1.69934	1.62386	-0.742933
ENSG00000143845	ETNK2	2.11316	-0.153707	5.40603	0.00567065	0.356682	0.768492	-1.01297
ENSG00000196358	NTNG2	2.09488	0.596623	3.2703	0.049066	-2.68961	1.53262	-0.298405
ENSG00000149201	CCDC81	2.08582	0.0320187	5.22769	0.00666743	0.12985	1.02859	-0.908424
ENSG00000109458	GAB1	2.05937	-0.0417802	5.40791	0.00566724	0.342121	1.08748	-1.10834
ENSG00000106537	TSPAN13	2.05786	0.80398	5.31088	0.00616119	0.165797	1.9518	-0.308038
ENSG00000099250	NRP1	2.02041	0.259594	3.43125	0.0410498	-2.40827	1.32817	-0.749968
ENSG00000188822	CNR2	1.998	0.302882	3.39683	0.0425494	-2.46052	1.20106	-0.543948
ENSG00000239636	-	1.96138	0.553326	5.36277	0.00588571	0.25482	1.33443	-0.190547
ENSG00000081377	CDC14B	1.92518	0.402001	4.73462	0.0106852	-0.561016	1.24732	-0.399469
ENSG00000198785	GRIN3A	1.90631	-0.190288	3.35315	0.0448251	-2.6267	0.923916	-1.22471
ENSG00000159905	ZNF221	1.89395	-0.307937	4.13056	0.0194613	-1.35298	0.653528	-1.18501
ENSG00000144893	MED12L	1.88755	0.185151	4.09469	0.0201081	-1.41651	0.997619	-0.577915
ENSG00000153208	MERTK	1.88495	0.399243	5.66749	0.00445054	0.644426	1.27569	-0.436055
ENSG00000197119	SLC25A29	1.85752	-0.0121243	4.9642	0.00851635	-0.238355	0.797458	-0.768272
ENSG00000243753	HLA-L	1.83773	0.511409	3.94961	0.0234083	-1.74163	1.65745	-0.584751
ENSG00000144935	TRPC1	1.81371	0.413163	4.55252	0.0126307	-0.802346	1.42949	-0.560097
ENSG00000171860	C3AR1	1.79116	0.693139	3.60717	0.0339314	-2.22774	1.78859	-0.363217
ENSG00000183579	ZNRF3	1.76717	0.353747	3.81207	0.0269513	-1.88438	1.12803	-0.376752
ENSG00000275183	LENG9	1.68072	0.469538	4.31509	0.0162119	-1.1744	1.22441	-0.24445
ENSG00000251417	-	1.67063	0.17469	4.79221	0.0101268	-0.466158	1.00816	-0.610411
ENSG00000112139	MDGA1	1.63846	0.723089	5.10946	0.00745466	-0.0977733	1.65714	-0.177155
ENSG00000256937	KRT17P8	1.62028	-0.0414026	3.92763	0.0239315	-1.71575	1.01745	-1.03282
ENSG00000221843	C2orf16	1.58937	0.819663	4.72889	0.0107312	-0.618119	1.54468	0.124196
ENSG00000237248	LINC00987	1.58602	0.00833942	4.46767	0.0137541	-0.902056	0.696942	-0.629341
ENSG00000182107	TMEM30B	1.57961	0.124791	4.07343	0.0205536	-1.46166	0.797372	-0.500283
ENSG00000166145	SPINT1	1.54564	0.915151	5.38723	0.00575457	0.236988	1.73194	0.127044
ENSG00000228173	-	1.54195	0.126272	3.69736	0.0306089	-2.02469	0.831449	-0.529649
ENSG00000102024	PLS3	1.53638	0.523189	3.2618	0.0494832	-2.72348	1.16929	-0.0842811
ENSG00000166793	YPEL4	1.52128	0.837837	5.21404	0.0067465	0.0339182	1.5222	0.181949
ENSG00000116661	FBXO2	1.51658	0.590604	5.07569	0.00761961	-0.130589	1.31153	-0.0962702
ENSG00000151729	SLC25A4	1.51318	0.635441	3.65034	0.0322259	-2.21272	1.33477	-0.0294068
ENSG00000164849	GPR146	1.49088	0.719876	4.59113	0.0121917	-0.7963	1.35769	0.113099
ENSG00000170271	FAXDC2	1.49056	-0.19038	3.40902	0.0420163	-2.46243	0.713653	-1.01975
ENSG00000262001	DLGAP1-AS2	1.47967	0.439461	4.22691	0.0175828	-1.33192	1.27683	-0.357246
ENSG00000245213	-	1.46953	0.0459387	4.18419	0.0184017	-1.31532	0.648787	-0.508338
ENSG00000116285	ERRFI1	1.4612	0.833773	4.6167	0.0119171	-0.794919	1.71099	-0.0117462
ENSG00000277991		1.45001	0.212026	4.51044	0.0131831	-0.890238	0.9636	-0.494489
ENSG00000108821	COL1A1	1.44061	0.362533	4.05243	0.0209992	-1.5531	1.03883	-0.271113
ENSG00000113555	PCDH12	1.40391	0.204579	3.3401	0.0454828	-2.5725	0.757031	-0.303277
ENSG00000008300	CELSR3	1.40179	0.772164	4.41777	0.0145213	-1.0667	1.35972	0.213849
ENSG00000281550	-	1.34729	-0.165081	3.97492	0.0227876	-1.60592	0.502689	-0.776778
ENSG00000260196	-	1.32709	0.125059	3.58213	0.0349642	-2.22482	0.653503	-0.357579
ENSG00000198185	ZNF334	1.31214	0.422933	3.51436	0.0375764	-2.40918	1.05784	-0.172701
ENSG00000165424	ZCCHC24	1.30522	0.203802	3.98908	0.0224404	-1.6266	0.916753	-0.464731
ENSG00000240024	LINC00888	1.27086	0.751094	3.6235	0.033237	-2.24783	1.60094	-0.0663566
ENSG00000240291	-	1.25228	0.252422	3.59174	0.0345658	-2.2607	0.948021	-0.397974
ENSG00000067177	PHKA1	1.24434	0.465273	3.67885	0.0312145	-2.14867	1.05502	-0.087054
ENSG00000107796	ACTA2	1.22594	0.295266	3.65304	0.0321362	-2.14049	0.983175	-0.351062
ENSG00000101230	ISM1	1.18688	0.318128	3.27081	0.0490481	-2.76618	0.986679	-0.308744
ENSG00000232713	-	1.18639	0.237549	3.5234	0.0371645	-2.34483	0.76287	-0.245435
ENSG00000170819	BFSP2	1.16186	0.606493	3.53544	0.0367034	-2.41926	1.16092	0.0850985
ENSG00000149489	ROM1	1.0848	0.809869	3.51172	0.0376505	-2.43997	1.45742	0.191452

## Sheet: KEGG Cytokine-cytokine receptor
ID: hsa04060; Name: Cytokine-cytokine receptor interaction
size=103; overlap=16; expect=1.96; enrichmentRatio=8.18; PValue=7.633e-11; FDR=8.892e-8
ensembl_gene_id	hgnc_symbol	Gene Name	Entrez Gene
ENSG00000102962	CCL22	C-C motif chemokine ligand 22	6367
ENSG00000179934	CCR8	C-C motif chemokine receptor 8	1237
ENSG00000184371	CSF1	colony stimulating factor 1	1435
ENSG00000100368	CSF2RB	colony stimulating factor 2 receptor beta common subunit	1439
ENSG00000168329	CX3CR1	C-X3-C motif chemokine receptor 1	1524
ENSG00000186810	CXCR3	C-X-C motif chemokine receptor 3	2833
ENSG00000160683	CXCR5	C-X-C motif chemokine receptor 5	643
ENSG00000081985	IL12RB2	interleukin 12 receptor subunit beta 2	3595
ENSG00000134470	IL15RA	interleukin 15 receptor subunit alpha	3601
ENSG00000115594	IL1R1	interleukin 1 receptor type 1	3554
ENSG00000115602	IL1RL1	interleukin 1 receptor like 1	9173
ENSG00000099985	OSM	oncostatin M	5008
ENSG00000141655	TNFRSF11A	TNF receptor superfamily member 11a	8792
ENSG00000240505	TNFRSF13B	TNF receptor superfamily member 13B	23495
ENSG00000186891	TNFRSF18	TNF receptor superfamily member 18	8784
ENSG00000120949	TNFRSF8	TNF receptor superfamily member 8	943

## Sheet: BP leukocyte migration
ID: GO:0050900; Name: leukocyte migration
size=223; overlap=22; expect=4.23; enrichmentRatio=5.20; PValue=1.868e-10; FDR=1.088e-7
ensembl_gene_id	hgnc_symbol	Gene Name	Entrez Gene
ENSG00000171860	C3AR1	complement C3a receptor 1	719
ENSG00000105974	CAV1	caveolin 1	857
ENSG00000102962	CCL22	C-C motif chemokine ligand 22	6367
ENSG00000188822	CNR2	cannabinoid receptor 2	1269
ENSG00000108821	COL1A1	collagen type I alpha 1 chain	1277
ENSG00000184371	CSF1	colony stimulating factor 1	1435
ENSG00000168329	CX3CR1	C-X3-C motif chemokine receptor 1	1524
ENSG00000186810	CXCR3	C-X-C motif chemokine receptor 3	2833
ENSG00000160683	CXCR5	C-X-C motif chemokine receptor 5	643
ENSG00000172817	CYP7B1	cytochrome P450 family 7 subfamily B member 1	9420
ENSG00000136160	EDNRB	endothelin receptor type B	1910
ENSG00000115414	FN1	fibronectin 1	2335
ENSG00000154165	GPR15	G protein-coupled receptor 15	2838
ENSG00000100292	HMOX1	heme oxygenase 1	3162
ENSG00000090339	ICAM1	intercellular adhesion molecule 1	3383
ENSG00000115594	IL1R1	interleukin 1 receptor type 1	3554
ENSG00000254087	LYN	LYN proto-oncogene, Src family tyrosine kinase	4067
ENSG00000153208	MERTK	MER proto-oncogene, tyrosine kinase	10461
ENSG00000174175	SELP	selectin P	6403
ENSG00000073861	TBX21	T-box 21	30009
ENSG00000141655	TNFRSF11A	TNF receptor superfamily member 11a	8792
ENSG00000186891	TNFRSF18	TNF receptor superfamily member 18	8784

## Sheet: BP cell chemotaxis
ID: GO:0060326; Name: cell chemotaxis
size=140; overlap=15; expect=2.66; enrichmentRatio=5.64; PValue=5.705e-8; FDR=2.215e-5
ensembl_gene_id	hgnc_symbol	Gene Name	Entrez Gene
ENSG00000171860	C3AR1	complement C3a receptor 1	719
ENSG00000102962	CCL22	C-C motif chemokine ligand 22	6367
ENSG00000179934	CCR8	C-C motif chemokine receptor 8	1237
ENSG00000188822	CNR2	cannabinoid receptor 2	1269
ENSG00000184371	CSF1	colony stimulating factor 1	1435
ENSG00000168329	CX3CR1	C-X3-C motif chemokine receptor 1	1524
ENSG00000186810	CXCR3	C-X-C motif chemokine receptor 3	2833
ENSG00000160683	CXCR5	C-X-C motif chemokine receptor 5	643
ENSG00000172817	CYP7B1	cytochrome P450 family 7 subfamily B member 1	9420
ENSG00000136160	EDNRB	endothelin receptor type B	1910
ENSG00000109458	GAB1	GRB2 associated binding protein 1	2549
ENSG00000019991	HGF	hepatocyte growth factor	3082
ENSG00000254087	LYN	LYN proto-oncogene, Src family tyrosine kinase	4067
ENSG00000099250	NRP1	neuropilin 1	8829
ENSG00000141655	TNFRSF11A	TNF receptor superfamily member 11a	8792

## Sheet: BP cell-cell adhesion via plasm
ID: GO:0098742; Name: cell-cell adhesion via plasma-membrane adhesion molecules
size=91; overlap=12; expect=1.73; enrichmentRatio=6.94; PValue=1.288e-7; FDR=3.752e-5
ensembl_gene_id	hgnc_symbol	Gene Name	Entrez Gene
ENSG00000113946	CLDN16	claudin 16	10686
ENSG00000158258	CLSTN2	calsyntenin 2	64084
ENSG00000165323	FAT3	FAT atypical cadherin 3	120114
ENSG00000090339	ICAM1	intercellular adhesion molecule 1	3383
ENSG00000131409	LRRC4B	leucine rich repeat containing 4B	94030
ENSG00000112139	MDGA1	MAM domain containing glycosylphosphatidylinositol anchor 1	266727
ENSG00000196358	NTNG2	netrin G2	84628
ENSG00000113555	PCDH12	protocadherin 12	51294
ENSG00000169851	PCDH7	protocadherin 7	5099
ENSG00000196576	PLXNB2	plexin B2	23654
ENSG00000174175	SELP	selectin P	6403
ENSG00000178235	SLITRK1	SLIT and NTRK like family member 1	114798

## Sheet: BP angiogenesis
ID: GO:0001525; Name: angiogenesis
size=251; overlap=18; expect=4.77; enrichmentRatio=3.78; PValue=1.208e-6; FDR=2.425e-4
ensembl_gene_id	hgnc_symbol	Gene Name	Entrez Gene
ENSG00000130812	ANGPTL6	angiopoietin like 6	83854
ENSG00000171860	C3AR1	complement C3a receptor 1	719
ENSG00000105974	CAV1	caveolin 1	857
ENSG00000168329	CX3CR1	C-X3-C motif chemokine receptor 1	1524
ENSG00000186810	CXCR3	C-X-C motif chemokine receptor 3	2833
ENSG00000115414	FN1	fibronectin 1	2335
ENSG00000109458	GAB1	GRB2 associated binding protein 1	2549
ENSG00000048052	HDAC9	histone deacetylase 9	9734
ENSG00000019991	HGF	hepatocyte growth factor	3082
ENSG00000100292	HMOX1	heme oxygenase 1	3162
ENSG00000101230	ISM1	isthmin 1	140862
ENSG00000105855	ITGB8	integrin subunit beta 8	3696
ENSG00000076706	MCAM	melanoma cell adhesion molecule	4162
ENSG00000099250	NRP1	neuropilin 1	8829
ENSG00000073756	PTGS2	prostaglandin-endoperoxide synthase 2	5743
ENSG00000127329	PTPRB	protein tyrosine phosphatase, receptor type B	5787
ENSG00000005108	THSD7A	thrombospondin type 1 domain containing 7A	221981
ENSG00000187045	TMPRSS6	transmembrane serine protease 6	164656

## Sheet: KEGG Neuroactiv ligand-receptor
ID: hsa04080; Name: Neuroactive ligand-receptor interaction
size=58; overlap=9; expect=1.10; enrichmentRatio=8.17; PValue=1.249e-6; FDR=2.425e-4
ensembl_gene_id	hgnc_symbol	Gene Name	Entrez Gene
ENSG00000171860	C3AR1	complement C3a receptor 1	719
ENSG00000120903	CHRNA2	cholinergic receptor nicotinic alpha 2 subunit	1135
ENSG00000147434	CHRNA6	cholinergic receptor nicotinic alpha 6 subunit	8973
ENSG00000188822	CNR2	cannabinoid receptor 2	1269
ENSG00000136160	EDNRB	endothelin receptor type B	1910
ENSG00000198785	GRIN3A	glutamate ionotropic receptor NMDA type subunit 3A	116443
ENSG00000164270	HTR4	5-hydroxytryptamine receptor 4	3360
ENSG00000125384	PTGER2	prostaglandin E receptor 2	5732
ENSG00000165409	TSHR	thyroid stimulating hormone receptor	7253

## Sheet: BP response to molecule of bact
ID: GO:0002237; Name: response to molecule of bacterial origin
size=184; overlap=15; expect=3.49; enrichmentRatio=4.29; PValue=2.016e-6; FDR=3.355e-4
ensembl_gene_id	hgnc_symbol	Gene Name	Entrez Gene
ENSG00000118520	ARG1	arginase 1	383
ENSG00000188822	CNR2	cannabinoid receptor 2	1269
ENSG00000100368	CSF2RB	colony stimulating factor 2 receptor beta common subunit	1439
ENSG00000168329	CX3CR1	C-X3-C motif chemokine receptor 1	1524
ENSG00000136160	EDNRB	endothelin receptor type B	1910
ENSG00000090339	ICAM1	intercellular adhesion molecule 1	3383
ENSG00000081985	IL12RB2	interleukin 12 receptor subunit beta 2	3595
ENSG00000090376	IRAK3	interleukin 1 receptor associated kinase 3	11213
ENSG00000128604	IRF5	interferon regulatory factor 5	3663
ENSG00000254087	LYN	LYN proto-oncogene, Src family tyrosine kinase	4067
ENSG00000260314	MRC1	mannose receptor C-type 1	4360
ENSG00000125384	PTGER2	prostaglandin E receptor 2	5732
ENSG00000073756	PTGS2	prostaglandin-endoperoxide synthase 2	5743
ENSG00000174175	SELP	selectin P	6403
ENSG00000141655	TNFRSF11A	TNF receptor superfamily member 11a	8792

## Sheet: BP sensory percep mech stimulus
ID: GO:0050954; Name: sensory perception of mechanical stimulus
size=68; overlap=9; expect=1.29; enrichmentRatio=6.97; PValue=4.912e-6; FDR=7.152e-4
ensembl_gene_id	hgnc_symbol	Gene Name	Entrez Gene
ENSG00000164199	ADGRV1	adhesion G protein-coupled receptor V1	84059
ENSG00000112782	CLIC5	chloride intracellular channel 5	53405
ENSG00000108821	COL1A1	collagen type I alpha 1 chain	1277
ENSG00000090339	ICAM1	intercellular adhesion molecule 1	3383
ENSG00000198400	NTRK1	neurotrophic receptor tyrosine kinase 1	4914
ENSG00000115155	OTOF	otoferlin	9381
ENSG00000154864	PIEZO2	piezo type mechanosensitive ion channel component 2	63895
ENSG00000185483	ROR1	receptor tyrosine kinase like orphan receptor 1	4919
ENSG00000160183	TMPRSS3	transmembrane serine protease 3	64699

## Sheet: BP acute inflammatory response
ID: GO:0002526; Name: acute inflammatory response
size=55; overlap=8; expect=1.04; enrichmentRatio=7.66; PValue=8.185e-6; FDR=1.060e-3
ensembl_gene_id	hgnc_symbol	Gene Name	Entrez Gene
ENSG00000171860	C3AR1	complement C3a receptor 1	719
ENSG00000060566	CREB3L3	cAMP responsive element binding protein 3 like 3	84699
ENSG00000136160	EDNRB	endothelin receptor type B	1910
ENSG00000115414	FN1	fibronectin 1	2335
ENSG00000090339	ICAM1	intercellular adhesion molecule 1	3383
ENSG00000099985	OSM	oncostatin M	5008
ENSG00000073756	PTGS2	prostaglandin-endoperoxide synthase 2	5743
ENSG00000141655	TNFRSF11A	TNF receptor superfamily member 11a	8792

[truncated: 1 more sheets: BP positive reg cell motility]
