# Supplementary material for: The distinctive signature of regulatory CD4 T cells committed in the human thymus
Source: Front Immunol. 2025 Mar 26;16:1553554. doi: 10.3389/fimmu.2025.1553554 (PMC11979120; doi:10.3389/fimmu.2025.1553554)
Supplement: Supplementary file 5 [file Table4.xlsx]

## Sheet: All Private DEGs
ensembl_gene_id	hgnc_symbol	Mean_tTreg (log2CPM)	tTreg1 (log2CPM)	tTreg2 (log2CPM)	tTreg3 (log2CPM)	Mean_nTreg (log2CPM)	nTreg4 (log2CPM)	nTreg5 (log2CPM)	nTreg6 (log2CPM)	Mean_mTreg (log2CPM)	mTreg4 (log2CPM)	mTreg5 (log2CPM)	mTreg6 (log2CPM)
ENSG00000002587	HS3ST1	3.13832	2.81362	4.29924	2.3021	-4.69679	-5.50589	-5.50589	-3.0786	-3.96731	-4.40197	-3.08484	-4.41511
ENSG00000005108	THSD7A	2.05078	3.08311	1.55237	1.51687	-5.50589	-5.50589	-5.50589	-5.50589	-4.88811	-5.50589	-3.65255	-5.50589
ENSG00000008300	CELSR3	1.14222	1.294	0.751277	1.38136	3.40086	3.06598	2.42063	4.71597	3.85399	2.94464	4.603	4.01434
ENSG00000018408	WWTR1	1.20863	0.431426	1.70917	1.48531	-0.946606	-1.08418	-0.811925	-0.943719	-0.685439	-0.223105	-1.08155	-0.751667
ENSG00000019991	HGF	1.85847	1.9401	1.55971	2.0756	-5.50589	-5.50589	-5.50589	-5.50589	-5.02077	-5.50589	-4.05053	-5.50589
ENSG00000020577	SAMD4A	1.50348	1.14114	1.67238	1.69692	1.65786	1.99646	1.40315	1.57395	2.56995	1.72143	3.16896	2.81946
ENSG00000029153	ARNTL2	2.14503	1.51158	2.20218	2.72134	-4.84904	-5.50589	-5.50589	-3.53533	1.05572	0.574419	0.969574	1.62316
ENSG00000048052	HDAC9	1.70087	0.746116	1.04085	3.31564	-2.38797	-5.50589	0.102998	-1.76102	2.78861	2.53963	2.98906	2.83714
ENSG00000049247	UTS2	1.45349	0.756178	1.24139	2.36291	-1.65603	-5.50589	0.843621	-0.305815	0.766416	0.524554	0.22929	1.5454
ENSG00000053328	METTL24	2.70138	2.97526	2.22083	2.90805	-5.24235	-5.50589	-5.50589	-4.71528	-5.1423	-5.50589	-5.50589	-4.41511
ENSG00000053524	MCF2L2	1.43964	0.97875	1.317	2.02318	-2.89758	-0.952804	-3.02464	-4.71528	3.10216	3.02977	3.29407	2.98266
ENSG00000057704	TMCC3	2.35878	2.51195	2.11015	2.45423	-4.60681	-5.50589	-4.77921	-3.53533	3.00356	2.75225	3.25549	3.00294
ENSG00000058091	CDK14	2.99858	1.72642	3.15818	4.11114	0.399857	0.92548	-0.0393003	0.313392	1.30029	1.47461	0.723802	1.70245
ENSG00000058335	RASGRF1	0.50808	0.354034	0.776706	0.393501	-5.50589	-5.50589	-5.50589	-5.50589	-4.30476	-5.50589	-3.83786	-3.57053
ENSG00000060566	CREB3L3	2.12619	2.05052	1.65192	2.67613	-5.50589	-5.50589	-5.50589	-5.50589	-1.86379	-2.32867	-1.56351	-1.69918
ENSG00000067177	PHKA1	0.838079	1.03769	0.499666	0.976883	-1.97202	-2.67205	-2.15998	-1.08403	-1.64917	-1.51114	-1.33702	-2.09934
ENSG00000068078	FGFR3	1.04769	0.170587	1.43349	1.539	-5.50589	-5.50589	-5.50589	-5.50589	-5.02916	-5.50589	-5.50589	-4.07569
ENSG00000073756	PTGS2	2.17085	1.48157	1.5113	3.51969	-5.50589	-5.50589	-5.50589	-5.50589	-3.31578	-4.06013	-4.30007	-1.58715
ENSG00000073861	TBX21	1.04541	0.24393	0.850411	2.0419	1.09339	1.76316	1.02824	0.488755	4.86911	4.33044	4.95519	5.3217
ENSG00000076706	MCAM	2.15473	1.75179	2.6674	2.045	0.193859	0.109288	0.19668	0.275608	4.24042	4.04118	6.43322	2.24686
ENSG00000077522	ACTN2	3.18879	3.34052	1.96008	4.26576	-3.79181	-5.50589	-3.65017	-2.21936	-4.25143	-4.85083	-3.48835	-4.41511
ENSG00000081377	CDC14B	1.03009	1.14114	0.514857	1.43427	3.81688	3.77876	4.21145	3.46042	2.71559	3.12904	2.35655	2.66117
ENSG00000081985	IL12RB2	3.9479	3.72434	3.74438	4.37497	0.233631	-0.891348	0.00280849	1.58943	3.22327	2.79756	2.62664	4.24562
ENSG00000090339	ICAM1	1.57951	1.2013	1.40524	2.13201	0.572308	0.9083	0.178424	0.630201	3.24502	3.35805	3.17968	3.19733
ENSG00000092345	DAZL	1.31526	1.02109	1.36389	1.56079	-5.50589	-5.50589	-5.50589	-5.50589	-5.50589	-5.50589	-5.50589	-5.50589
ENSG00000099250	NRP1	1.11084	0.313723	1.62767	1.39113	-5.50589	-5.50589	-5.50589	-5.50589	-4.73967	-5.50589	-3.20722	-5.50589
ENSG00000099840	IZUMO4	2.36786	2.3218	2.91077	1.871	1.41384	0.890914	0.102998	3.2476	2.01034	1.40742	2.93222	1.69139
ENSG00000099985	OSM	0.742265	0.504878	1.29956	0.422358	3.08665	3.14143	3.32941	2.78912	4.81875	4.19454	5.29234	4.96937
ENSG00000100292	HMOX1	3.18844	3.1647	3.86709	2.53352	-4.88732	-5.50589	-3.65017	-5.50589	-1.01278	-1.67626	-0.698288	-0.663795
ENSG00000100368	CSF2RB	2.08777	1.51751	1.99571	2.75008	-2.91696	-5.50589	-1.56044	-1.68455	3.1629	2.44898	3.72058	3.31914
ENSG00000101230	ISM1	0.770098	0.871752	0.117196	1.32135	2.71586	3.43179	2.45516	2.26065	0.983658	1.73245	-0.0425103	1.26104
ENSG00000102024	PLS3	0.952111	0.516764	1.15191	1.18766	-4.18103	-5.50589	-3.2046	-3.8326	0.76074	0.821559	1.23931	0.221354
ENSG00000102962	CCL22	3.71715	3.05893	3.42062	4.6719	-5.50589	-5.50589	-5.50589	-5.50589	-5.50589	-5.50589	-5.50589	-5.50589
ENSG00000104361	NIPAL2	3.37055	3.14186	3.34082	3.62895	1.65896	0.643463	2.84772	1.4857	3.8508	4.08592	4.27897	3.18751
ENSG00000105246	EBI3	3.4215	3.03227	4.1911	3.04114	-5.50589	-5.50589	-5.50589	-5.50589	-3.44819	-5.50589	-2.29244	-2.54624
ENSG00000105855	ITGB8	1.08301	0.258161	0.294907	2.69596	-4.2576	-5.50589	-5.50589	-1.76102	-1.87088	-2.88011	-1.56351	-1.16902
ENSG00000105974	CAV1	2.67064	1.40689	3.62082	2.98422	-5.50589	-5.50589	-5.50589	-5.50589	-3.56543	-2.75167	-3.08484	-4.85978
ENSG00000106537	TSPAN13	1.73361	1.6583	1.00902	2.53352	-4.31303	-5.50589	-5.50589	-1.92731	-3.49562	-5.50589	-2.43472	-2.54624
ENSG00000107281	NPDC1	2.59115	1.9268	3.8552	1.99144	0.0158793	0.800692	-1.90513	1.15208	4.18318	3.4922	5.27101	3.78634
ENSG00000107796	ACTA2	0.766327	0.504878	0.931894	0.86221	0.991807	1.46723	0.618382	0.889812	1.34696	1.40742	0.882242	1.75122
ENSG00000107968	MAP3K8	1.51751	1.1488	1.44147	1.96226	0.931265	0.855499	1.04848	0.889812	4.96775	4.79742	5.15897	4.94687
ENSG00000108821	COL1A1	0.821837	0.880978	0.801695	0.782836	-0.789527	0.0478597	-1.28243	-1.13401	0.663876	0.166471	2.80542	-0.980263
ENSG00000108950	FAM20A	0.655286	0.662985	1.25954	0.0433351	-4.13111	-4.91057	-3.65017	-3.8326	-3.32882	-5.50589	-1.93433	-2.54624
ENSG00000109458	GAB1	0.870418	0.890146	1.3083	0.412803	-5.50589	-5.50589	-5.50589	-5.50589	-1.70735	0.0654718	-3.48835	-1.69918
ENSG00000109472	CPE	4.16976	3.4669	5.02664	4.01574	-4.36436	-5.50589	-4.29821	-3.28897	-2.75037	-4.85083	-2.67851	-0.721778
ENSG00000109684	CLNK	3.87999	4.09617	3.01328	4.53051	-1.92446	-2.30851	-1.6231	-1.84177	0.00343774	-0.887525	0.601538	0.2963
ENSG00000112139	MDGA1	1.43922	1.28012	1.04609	1.99144	2.6387	3.84909	4.11155	-0.0445492	3.69127	3.7225	6.08282	1.2685
ENSG00000112378	PERP	2.88281	2.35197	3.21858	3.07788	3.77151	3.7657	3.7637	3.78514	4.31136	4.34757	3.86993	4.71658
ENSG00000113249	HAVCR1	0.886387	0.890146	0.885897	0.88312	1.29807	1.28623	1.68114	0.926848	-0.228958	-0.789656	0.0269999	0.0757813
ENSG00000113303	BTNL8	2.17678	2.06678	2.05666	2.40689	-5.50589	-5.50589	-5.50589	-5.50589	-5.29052	-5.50589	-5.50589	-4.85978
ENSG00000113555	PCDH12	0.540717	0.272253	0.731907	0.617991	1.72629	1.83311	1.25423	2.09155	1.35211	0.940416	1.7057	1.41021
ENSG00000113946	CLDN16	1.0327	1.01272	0.903318	1.18205	-5.50589	-5.50589	-5.50589	-5.50589	-4.73451	-5.50589	-3.83786	-4.85978
ENSG00000115155	OTOF	3.29784	3.64262	3.52184	2.72906	-1.91094	-0.135942	-2.86466	-2.73223	-1.09019	-3.1774	0.487803	-0.58097
ENSG00000115414	FN1	5.39388	5.37414	5.10182	5.70568	-0.732624	-2.08563	-0.515976	0.403736	-1.55491	-1.36299	-0.5291	-2.77265
ENSG00000115594	IL1R1	2.02896	1.294	0.566801	4.22608	-3.75486	-5.50589	-2.46971	-3.28897	1.90227	0.768993	1.68865	3.24918
ENSG00000115602	IL1RL1	3.59822	3.49722	3.38386	3.91358	-4.17656	-2.30851	-5.50589	-4.71528	-0.484079	-1.18651	-1.05257	0.786851
ENSG00000115607	IL18RAP	1.1194	0.313723	0.699033	2.34543	-3.28751	-4.91057	-3.02464	-1.92731	1.08539	0.63442	1.7057	0.916042
ENSG00000116285	ERRFI1	1.4929	1.26611	1.48068	1.73192	4.7216	4.09002	6.14732	3.92747	3.46433	3.17421	4.61546	2.60331
ENSG00000116661	FBXO2	1.09402	1.09431	1.20438	0.983353	2.57271	2.16505	2.33257	3.22051	1.98523	1.42791	2.10337	2.42442
ENSG00000116701	NCF2	1.19122	1.294	0.250222	2.02945	0.200802	0.864435	-1.68861	1.42658	2.08935	1.78104	1.26255	3.22445
ENSG00000118520	ARG1	0.702228	1.42592	0.346764	0.333995	3.94855	4.60642	4.12711	3.11214	2.41864	2.89889	2.68801	1.669
ENSG00000119686	FLVCR2	2.02934	1.94451	1.35969	2.78383	-2.8767	-5.50589	-1.28243	-1.84177	-0.791481	-0.584215	-1.23584	-0.554386
ENSG00000119862	LGALSL	1.08247	0.586096	1.176	1.48531	-1.93497	-0.367399	-2.35891	-3.0786	-1.53033	-0.921681	-1.78389	-1.88543
ENSG00000120318	ARAP3	1.10651	1.17903	0.194705	1.94579	-1.38329	-1.83363	-1.50039	-0.815851	1.40192	-0.100666	2.83673	1.46971
ENSG00000120658	ENOX1	1.56118	1.11791	1.41337	2.15225	-5.50589	-5.50589	-5.50589	-5.50589	-3.25866	-2.75167	-3.65255	-3.37177
ENSG00000120903	CHRNA2	2.59592	2.32518	3.21858	2.24401	-3.67855	-4.91057	-2.58974	-3.53533	-4.49322	-5.50589	-4.60199	-3.37177
ENSG00000120949	TNFRSF8	4.2221	4.1563	4.22382	4.28618	-2.43827	-2.47886	-2.72066	-2.1153	-1.74523	-3.1774	-1.83232	-0.225993
ENSG00000124019	FAM124B	1.93854	1.99637	1.95173	1.86751	-0.796929	-2.57222	1.79336	-1.61192	2.83066	2.52386	2.71142	3.25671
ENSG00000124196	GTSF1L	2.14219	2.17575	2.3556	1.89522	-4.28452	-5.50589	-5.50589	-1.84177	-4.17154	-5.50589	-4.98428	-2.02446
ENSG00000124721	DNAH8	5.30038	5.3175	5.20083	5.3828	3.43696	3.35937	3.25296	3.69856	1.66811	0.901875	1.49618	2.60626
ENSG00000125384	PTGER2	2.37165	2.36846	2.37862	2.36786	3.08024	3.92686	2.73358	2.58028	4.97631	4.99859	4.76281	5.16754
ENSG00000126838	PZP	1.5139	1.64753	2.07471	0.819457	0.772004	-0.066366	0.141204	2.24117	0.381512	-1.22865	1.1424	1.23078
ENSG00000127329	PTPRB	1.08456	1.3876	1.69257	0.173516	-5.50589	-5.50589	-5.50589	-5.50589	-4.55947	-5.50589	-4.60199	-3.57053
ENSG00000128604	IRF5	4.87639	4.5532	5.08951	4.98645	-0.485751	-0.346628	-0.77588	-0.334745	2.74547	1.96053	2.50523	3.77066
ENSG00000131409	LRRC4B	2.26796	1.74675	2.15932	2.89781	-2.54267	-5.50589	-2.35891	0.236808	-3.98114	-5.50589	-2.36183	-4.07569
ENSG00000131831	RAI2	0.817208	0.652249	0.692368	1.10701	0.402364	1.53595	0.159934	-0.488794	-0.8597	-0.453541	-0.996316	-1.12924
ENSG00000132681	ATP1A4	1.19619	0.694723	1.36808	1.52576	-4.83085	-5.50589	-4.77921	-4.20747	-4.15366	-5.50589	-4.30007	-2.65501
ENSG00000134363	FST	2.45941	2.63429	2.07983	2.6641	-1.52371	-2.30851	-1.98518	-0.277454	-3.7652	-5.50589	-2.59258	-3.19711
ENSG00000134460	IL2RA	6.69356	6.54984	6.35361	7.17723	5.76341	5.29561	6.28059	5.71404	5.08983	4.77227	5.12529	5.37194
ENSG00000134470	IL15RA	1.21651	0.492893	1.072	2.08465	2.00308	2.37345	1.85213	1.78365	3.3437	3.04311	3.46786	3.52013
ENSG00000134508	CABLES1	1.71146	1.79147	0.776706	2.56622	-3.91941	-1.95413	-4.29821	-5.50589	-3.41964	-4.06013	-3.65255	-2.54624
ENSG00000134955	SLC37A2	4.67342	5.02624	3.28322	5.7108	-2.42575	-2.57222	-2.58974	-2.1153	-2.25262	-3.55228	-1.56351	-1.64208
ENSG00000137185	ZSCAN9	1.56054	1.54679	1.78318	1.35167	0.816822	0.714368	1.18276	0.553338	0.7325	-0.453541	1.58183	1.06921
ENSG00000137462	TLR2	0.946133	1.06223	1.06169	0.714481	1.65133	1.65403	1.68761	1.61235	1.72541	1.73245	2.10979	1.334
ENSG00000137507	LRRC32	4.56668	4.56756	4.70023	4.43226	2.40997	1.80554	3.26382	2.16055	5.25516	4.05771	6.62504	5.08275
ENSG00000137747	TMPRSS13	1.38151	1.76181	1.55604	0.826671	2.74792	3.13221	2.10502	3.00654	2.07765	1.68217	2.27032	2.28047
ENSG00000139174	PRICKLE1	3.27846	2.86334	4.5039	2.46814	-4.55049	-5.50589	-3.9381	-4.20747	-4.36613	-3.1774	-5.50589	-4.41511
ENSG00000141469	SLC14A1	3.54049	3.66148	3.02791	3.93209	4.44763	3.88137	4.53662	4.9249	3.36098	2.80802	3.97568	3.29924
ENSG00000141655	TNFRSF11A	4.58842	5.27527	4.80243	3.68758	-3.17688	-2.7793	-4.29821	-2.45312	2.71422	2.89154	1.26255	3.98858
ENSG00000142512	SIGLEC10	0.183602	0.140173	0.0665487	0.344085	-4.087	-4.16537	-2.58974	-5.50589	-2.0077	-2.23981	-1.60498	-2.17832
ENSG00000143147	GPR161	1.02978	1.60362	0.30368	1.18205	-1.56243	-0.984543	-2.15998	-1.54278	-2.046	-2.07699	-2.36183	-1.69918
ENSG00000143184	XCL1	2.16293	1.41326	2.40943	2.66611	-4.67052	-5.50589	-4.29821	-4.20747	-1.3583	-1.46005	-1.44582	-1.16902
ENSG00000143318	CASQ1	1.78637	1.43221	2.00111	1.92577	-0.170786	0.265858	-0.321575	-0.456641	-1.10342	-0.821547	-1.73704	-0.751667
ENSG00000143776	CDC42BPA	1.82753	1.5868	2.66399	1.2318	-0.248645	-2.47886	3.14664	-1.41371	-1.47038	-1.06702	1.51566	-4.85978
ENSG00000143845	ETNK2	0.55211	0.528553	0.65857	0.469207	2.47488	3.15242	2.07079	2.20142	2.52409	2.43555	3.02857	2.10813
ENSG00000144649	GASK1A	3.54296	3.47606	3.37036	3.78245	-3.10156	-5.50589	-2.25602	-1.54278	-4.63633	-5.50589	-4.60199	-3.80111
ENSG00000144681	STAC	1.73123	0.24393	2.65545	2.29431	-5.50589	-5.50589	-5.50589	-5.50589	-2.63693	-3.78397	-2.59258	-1.53424
ENSG00000144843	ADPRH	3.02265	2.39768	2.76433	3.90593	-3.21164	-4.91057	-1.82929	-2.89505	2.17175	2.41858	1.59104	2.50562
ENSG00000144893	MED12L	0.780772	0.380295	1.072	0.890023	-2.92515	-1.05019	-5.50589	-2.21936	-1.058	-0.887525	-1.40864	-0.877829
ENSG00000144935	TRPC1	1.2119	0.673642	1.32132	1.64073	2.49507	1.53035	3.08427	2.87058	1.65678	1.91287	2.12255	0.934929
ENSG00000145428	RNF175	1.32159	1.04591	1.28634	1.63252	3.75817	3.7465	3.49346	4.03456	1.15096	1.24755	1.13612	1.06921
ENSG00000147434	CHRNA6	2.78893	2.11058	2.01453	4.24168	-5.24235	-5.50589	-5.50589	-4.71528	-2.2558	-2.07699	-3.20722	-1.4832
ENSG00000149201	CCDC81	0.811658	0.516764	0.954354	0.963856	-2.43904	-5.50589	-0.515976	-1.29525	-1.82686	-2.32867	-1.05257	-2.09934
ENSG00000149489	ROM1	1.23973	0.961459	1.17121	1.58652	-0.443999	-1.61916	-0.401705	0.688873	0.124203	-0.201963	-0.11554	0.690112
ENSG00000151631	AKR1C6P	2.31882	3.44062	2.07215	1.44369	-2.24583	-5.50589	-0.925799	-0.305815	-2.78779	-5.50589	-2.04411	-0.813369
ENSG00000151632	AKR1C2	1.8493	2.88643	2.53395	0.127525	-1.47652	-1.72241	-1.6231	-1.08403	-3.17026	-4.40197	-1.73704	-3.37177
ENSG00000151729	SLC25A4	1.11746	1.24483	1.96838	0.139161	2.64955	2.77753	2.66639	2.50472	1.93473	1.80212	2.20883	1.79323
ENSG00000151773	CCDC122	1.1371	0.97875	0.321069	2.11148	-0.809049	-1.15464	0.141204	-1.41371	-0.861115	-1.27206	-0.5291	-0.782188
ENSG00000152086	TUBA3E	1.41988	1.28708	2.40536	0.567213	-4.29565	-3.90029	-4.77921	-4.20747	-3.93447	-5.50589	-1.88242	-4.41511
ENSG00000152969	JAKMIP1	2.11842	1.9401	1.4768	2.93834	0.0992655	1.23203	-1.6231	0.688873	4.13931	3.67758	3.3602	5.38014
ENSG00000153208	MERTK	1.05826	1.2013	1.35548	0.617991	-4.24432	-5.50589	-3.9381	-3.28897	-2.00394	-1.22865	-1.88242	-2.90075
ENSG00000154165	GPR15	1.85826	1.23766	1.04085	3.29628	-1.40885	-0.26641	-2.72066	-1.23948	3.28832	4.19255	2.01375	3.65866
ENSG00000154269	ENPP3	0.993369	1.31458	1.52637	0.139161	-0.901559	-1.66987	-0.546016	-0.488794	-1.59513	-2.1561	-0.676022	-1.95327
ENSG00000154864	PIEZO2	0.994499	1.23046	0.28608	1.46696	-5.50589	-5.50589	-5.50589	-5.50589	-4.93763	-5.50589	-5.50589	-3.80111
ENSG00000157107	FCHO2	3.87632	4.02409	4.12581	3.47907	3.59426	4.02177	3.37621	3.3848	2.48574	2.73042	2.13834	2.58848
ENSG00000158258	CLSTN2	2.13336	2.2273	1.4768	2.69596	-5.10333	-5.50589	-4.29821	-5.50589	-5.1423	-5.50589	-5.50589	-4.41511
ENSG00000159905	ZNF221	0.437448	0.354034	0.665393	0.292915	-0.986583	-0.921749	-1.13817	-0.899825	-1.78338	-3.35269	0.0269999	-2.02446
ENSG00000160183	TMPRSS3	2.44008	1.98785	2.49043	2.84195	0.45575	1.20414	-0.150285	0.313392	0.883012	0.77966	1.55854	0.310833
ENSG00000160683	CXCR5	1.15755	1.25905	0.970973	1.24263	1.5546	3.06984	1.61481	-0.0208475	2.74565	3.43767	2.95022	1.84906
ENSG00000160789	LMNA	2.80947	1.55257	2.44951	4.42633	1.13907	0.331771	1.64171	1.44372	7.30993	7.07471	7.24928	7.60581
ENSG00000162078	ZG16B	1.66284	1.41961	2.35349	1.21541	-4.05874	-5.50589	-3.9381	-2.73223	-1.73562	-1.46005	-1.98818	-1.75863
ENSG00000162595	DIRAS3	2.77601	2.45131	2.39308	3.48364	-4.13347	-5.50589	-4.77921	-2.1153	-2.41044	-2.88011	-2.59258	-1.75863
ENSG00000162881	OXER1	1.21077	1.33486	1.94333	0.354104	-2.82721	-5.50589	-3.65017	0.674427	-4.84099	-5.50589	-4.60199	-4.41511
ENSG00000162882	HAAO	2.59537	2.81843	2.9165	2.05117	-2.0701	0.0320851	-5.50589	-0.736497	-4.62065	-5.50589	-4.98428	-3.37177
ENSG00000163017	ACTG2	2.05151	2.1223	2.22545	1.80679	-4.83979	-5.50589	-4.29821	-4.71528	-1.58645	-1.18651	-2.59258	-0.980263
ENSG00000163393	SLC22A15	1.19498	0.987319	1.88315	0.714481	-3.13795	-5.50589	-1.68861	-2.21936	-0.0603355	-0.120364	-0.509282	0.448639
ENSG00000164161	HHIP	1.45519	0.862467	2.5133	0.989794	-3.8108	-2.39117	-5.50589	-3.53533	-5.50589	-5.50589	-5.50589	-5.50589
ENSG00000164199	ADGRV1	0.805148	0.597334	1.25954	0.558573	1.64854	2.4257	1.20998	1.30994	0.907735	0.692025	1.34107	0.690112
ENSG00000164236	ANKRD33B	3.60627	3.42652	3.45352	3.93876	-0.265642	0.762962	-1.28243	-0.277454	1.43803	1.37261	1.63622	1.30525
ENSG00000164270	HTR4	2.91939	3.35714	1.71247	3.68857	-5.07308	-5.50589	-5.50589	-4.20747	-5.02916	-5.50589	-5.50589	-4.07569
ENSG00000164687	FABP5	2.27785	2.04643	1.7321	3.05503	-0.162964	-0.61811	0.684555	-0.555336	0.997209	1.92733	0.298389	0.765907
ENSG00000164729	SLC35G3	0.902511	0.662985	0.937542	1.10701	-2.93733	-5.50589	-1.82929	-1.47681	-5.29052	-5.50589	-5.50589	-4.85978
ENSG00000164849	GPR146	1.14014	1.08636	0.987402	1.34666	-0.478581	-1.08418	-0.486549	0.134982	0.97322	0.230078	1.31351	1.37607
ENSG00000165140	FBP1	3.09401	3.55311	2.99984	2.72906	2.19177	3.18488	1.50921	1.88122	0.201004	1.84846	-0.864582	-0.380866
ENSG00000165186	PTCHD1	2.74121	2.52672	2.19512	3.50178	-4.63561	-5.50589	-5.50589	-2.89505	-4.88858	-5.50589	-4.30007	-4.85978
ENSG00000165323	FAT3	3.78452	4.12945	4.0385	3.18561	-5.50589	-5.50589	-5.50589	-5.50589	-5.50589	-5.50589	-5.50589	-5.50589
ENSG00000165409	TSHR	0.879631	0.943959	0.868263	0.826671	-3.51626	-5.50589	-3.02464	-2.01825	1.07284	0.911607	0.477908	1.82901
ENSG00000165424	ZCCHC24	0.700139	0.586096	0.43725	1.07707	-0.179075	-0.066366	-0.22122	-0.24964	0.119469	-0.333727	0.217445	0.474688
ENSG00000165914	TTC7B	2.07432	2.11058	1.6959	2.41648	-1.10264	-1.83363	-0.77588	-0.698399	-0.0882222	-0.223105	-0.5291	0.487539
ENSG00000165996	HACD1	3.2726	2.81362	3.35883	3.64537	1.39131	1.71951	1.10757	1.34684	1.56092	1.04138	0.941047	2.70033
ENSG00000166145	SPINT1	1.51379	1.54098	1.65877	1.34163	-0.970498	-0.43157	-1.18468	-1.29525	0.554345	0.524554	0.948232	0.19025
ENSG00000166793	YPEL4	1.30435	1.294	1.37642	1.24263	0.41722	1.3639	-0.515976	0.403736	-0.274581	0.472904	-0.451409	-0.845239
ENSG00000167483	NIBAN3	2.05064	2.07082	2.89344	1.18766	-0.232385	-0.28605	-0.608041	0.196936	-1.68442	-3.35269	0.252693	-1.95327
ENSG00000168081	PNOC	0.937217	1.7058	0.22273	0.88312	-5.50589	-5.50589	-5.50589	-5.50589	-5.50589	-5.50589	-5.50589	-5.50589
ENSG00000168329	CX3CR1	1.69932	1.55833	0.891728	2.6479	-3.04944	-2.30851	-1.33391	-5.50589	-2.12656	-2.00199	-2.67851	-1.69918
ENSG00000168461	RAB31	1.56442	1.58115	0.522393	2.58973	-4.60681	-5.50589	-4.77921	-3.53533	-0.645957	-1.73579	-1.78389	1.58181
ENSG00000169851	PCDH7	1.67917	1.50563	1.12741	2.40448	-5.50589	-5.50589	-5.50589	-5.50589	-5.50589	-5.50589	-5.50589	-5.50589
ENSG00000170271	FAXDC2	0.497438	0.313723	0.602791	0.575801	-0.141614	-0.694789	0.267477	0.00247105	0.561053	0.26086	1.34652	0.0757813
ENSG00000170745	KCNS3	2.11101	2.44821	1.15191	2.73291	-5.50589	-5.50589	-5.50589	-5.50589	-5.1423	-5.50589	-5.50589	-4.41511
ENSG00000170819	BFSP2	0.943729	1.30089	1.11749	0.412803	-4.20554	-5.50589	-4.77921	-2.33151	1.42836	1.62416	-0.0283377	2.68925
ENSG00000171208	NETO2	2.13587	1.60918	1.88022	2.91822	-0.401132	-2.15617	0.399432	0.553338	2.9668	2.81322	2.67074	3.41643
ENSG00000171777	RASGRP4	2.36628	2.55869	3.32475	1.21541	-3.74922	-5.50589	-3.41025	-2.33151	2.90664	2.21357	2.71353	3.79283
ENSG00000171860	C3AR1	1.57082	0.970131	0.814029	2.92831	-0.95146	0.864435	-1.3873	-2.33151	1.83738	2.54589	1.20972	1.75654
ENSG00000172817	CYP7B1	2.05446	1.32813	1.84459	2.99066	-4.57748	-5.50589	-2.72066	-5.50589	-0.924608	-0.310914	-1.37238	-1.09053
ENSG00000172830	SSH3	2.10207	1.96635	2.4074	1.93248	3.42618	3.88247	2.40893	3.98713	3.2837	2.70825	3.78821	3.35464
ENSG00000172965	MIR4435-2HG	2.7297	2.40409	2.14475	3.64026	0.664836	-0.26641	1.08814	1.17278	4.31701	4.31035	3.64522	4.99547
ENSG00000174175	SELP	1.31249	1.77176	0.814029	1.35167	3.97838	4.01777	3.9899	3.92747	3.327	3.0716	3.23801	3.67138
ENSG00000175445	LPL	1.75911	1.52929	2.09507	1.65296	-5.50589	-5.50589	-5.50589	-5.50589	-5.50589	-5.50589	-5.50589	-5.50589
ENSG00000175899	A2M	1.87816	1.80122	2.4276	1.40565	-1.94112	-5.50589	-1.56044	1.24299	-1.53067	-2.63374	-0.942171	-1.01609
ENSG00000176597	B3GNT5	0.994716	0.652249	0.678944	1.65296	-4.21163	-5.50589	-1.6231	-5.50589	-0.28196	-0.557116	0.375032	-0.663795
ENSG00000176659	C20orf197	0.513463	0.961459	0.166125	0.412803	-3.39877	-5.50589	-2.35891	-2.33151	0.859146	0.940416	-0.145819	1.78284
ENSG00000177989	ODF3B	1.9487	1.51158	2.88616	1.44837	1.6896	1.90416	0.476167	2.68848	3.12635	2.33788	3.36558	3.6756
ENSG00000178235	SLITRK1	4.65441	4.31787	4.71223	4.93314	-5.24235	-5.50589	-5.50589	-4.71528	-3.03904	-2.07699	-5.50589	-1.53424
ENSG00000179344	HLA-DQB1	2.9224	1.98358	3.10898	3.67464	1.44487	1.70963	0.889234	1.73575	4.04611	3.11648	3.03196	5.98991
ENSG00000179630	LACC1	1.68438	1.54679	0.948772	2.55757	-2.21574	-4.16537	-0.640083	-1.84177	0.972503	0.987188	0.610623	1.3197
ENSG00000179934	CCR8	5.09091	4.72506	4.5461	6.00157	-4.17725	-4.91057	-5.50589	-2.1153	2.76859	3.53847	1.66703	3.10027
ENSG00000182107	TMEM30B	0.580979	0.393249	0.544768	0.80492	5.97163	6.41901	6.17405	5.32183	4.65821	5.41466	4.5138	4.04617
ENSG00000183117	CSMD1	1.01489	0.619552	1.16641	1.25872	-5.50589	-5.50589	-5.50589	-5.50589	-5.1423	-5.50589	-5.50589	-4.41511
ENSG00000183508	TENT5C	3.50502	2.68521	2.41349	5.41636	8.1615	8.7154	8.91417	6.85494	9.8751	10.0518	9.66422	9.90931
ENSG00000183579	ZNRF3	0.911363	0.961459	0.0140587	1.75857	1.09755	1.13936	1.53813	0.615152	-0.0383148	0.349451	-0.470443	0.00604715
ENSG00000183715	OPCML	1.18574	0.952736	0.559494	2.045	-5.50589	-5.50589	-5.50589	-5.50589	-5.29052	-5.50589	-5.50589	-4.85978
ENSG00000183971	NPW	1.54834	2.16824	1.49989	0.976883	-4.88732	-5.50589	-3.65017	-5.50589	-3.56187	-2.52472	-5.50589	-2.65501
ENSG00000184156	KCNQ3	1.70548	1.85839	1.53384	1.72422	-5.50589	-5.50589	-5.50589	-5.50589	-1.62717	0.472904	-1.78389	-3.57053
ENSG00000185483	ROR1	1.25788	1.77176	1.87434	0.127525	-5.50589	-5.50589	-5.50589	-5.50589	-4.8054	-5.50589	-4.05053	-4.85978
ENSG00000185818	NAT8L	3.5408	2.73694	4.47555	3.40991	-3.93912	-2.47886	-5.50589	-3.8326	-4.31985	-5.50589	-3.65255	-3.80111
ENSG00000186810	CXCR3	1.88637	0.961459	1.46512	3.23253	0.913938	1.21117	1.0585	0.472148	5.90637	5.53681	6.08159	6.10069
ENSG00000186994	KANK3	1.94167	2.1223	2.15932	1.54338	0.179469	0.292586	-0.740714	0.986536	1.18905	0.230078	1.31907	2.01801
ENSG00000187045	TMPRSS6	2.93311	2.97956	3.34932	2.47044	0.299465	0.224814	-0.608041	1.28162	0.220671	-0.921681	1.59562	-0.0119261
ENSG00000187122	SLIT1	2.43458	2.69832	3.20459	1.40083	-2.43897	-3.02117	-4.29821	0.00247105	-0.670383	-1.06702	-0.192464	-0.751667
ENSG00000187609	EXD3	1.41302	1.59804	2.00649	0.634527	3.9466	4.38679	2.75837	4.69465	3.58259	2.88167	4.14626	3.71983
ENSG00000187912	CLEC17A	2.88275	2.72161	2.81737	3.10928	-5.50589	-5.50589	-5.50589	-5.50589	-5.50589	-5.50589	-5.50589	-5.50589
ENSG00000188158	NHS	0.555579	0.215038	0.00332761	1.44837	-5.10333	-5.50589	-4.29821	-5.50589	-1.83196	-2.75167	-0.790954	-1.95327
ENSG00000188290	HES4	0.922989	1.26611	0.55215	0.95071	-0.926891	-0.26641	-2.46971	-0.0445492	0.962084	-0.380466	2.6923	0.574422
ENSG00000188822	CNR2	0.984413	0.516764	0.136967	2.29951	-3.32612	-2.39117	-4.29821	-3.28897	-2.85365	-0.921681	-4.98428	-2.65501
ENSG00000189056	RELN	2.42218	2.84224	1.76424	2.66007	-5.50589	-5.50589	-5.50589	-5.50589	-5.50589	-5.50589	-5.50589	-5.50589
ENSG00000196096	SPAG16-DT	0.768013	0.815122	1.01971	0.469207	-0.670752	-1.22872	-0.640083	-0.143453	-0.754862	-0.584215	-0.470443	-1.20993
ENSG00000196218	RYR1	4.21633	4.38993	4.84437	3.4147	-0.334949	-0.43157	-0.295824	-0.277454	2.29996	1.5882	2.03077	3.2809
ENSG00000196358	NTNG2	1.31499	0.608486	2.43959	0.896893	1.3293	1.47891	0.808439	1.70054	2.63655	1.49417	2.96092	3.45456
ENSG00000196569	LAMA2	2.98629	3.34552	2.09254	3.52081	-4.34334	-5.50589	-5.50589	-2.01825	0.267446	0.305836	0.765073	-0.268572
ENSG00000196576	PLXNB2	1.51268	1.39406	1.3083	1.83568	0.783213	1.3191	0.445961	0.584576	-0.0759012	-2.00199	1.42071	0.353575
ENSG00000197119	SLC25A29	0.581076	1.02109	0.537348	0.184788	1.40537	0.292586	-0.965847	4.88938	0.553573	-2.52472	0.131688	4.05375
ENSG00000198113	TOR4A	2.68354	2.27006	3.24045	2.54012	0.903317	1.29287	-0.0180923	1.43518	0.87826	-0.120364	1.6273	1.12784
ENSG00000198185	ZNF334	0.84094	1.06223	1.38057	0.0800196	-2.00418	-1.89262	-2.35891	-1.76102	-2.08389	-2.00199	-1.05257	-3.19711
ENSG00000198400	NTRK1	1.39298	0.917303	1.28634	1.9753	-1.76611	-1.52281	-2.58974	-1.18578	-1.8815	-2.1561	-0.942171	-2.54624
ENSG00000198785	GRIN3A	0.707367	1.46326	0.566801	0.0920433	0.59959	0.109288	0.476167	1.21331	-0.115444	-0.854159	0.241039	0.266787
ENSG00000203780	FANK1	1.71639	1.7058	0.413129	3.03025	-2.42045	-5.50589	-0.515976	-1.23948	0.959202	0.930877	-0.07128	2.01801
ENSG00000204020	LIPN	1.18277	1.01272	0.566801	1.96879	-1.23305	-1.08418	-1.13817	-1.47681	-4.5556	-5.50589	-5.50589	-2.65501
ENSG00000204711	C9orf135	1.38013	0.540247	3.28654	0.313601	-0.526925	1.80089	2.12423	-5.50589	-2.56939	-1.67626	-1.17213	-4.85978
ENSG00000215218	UBE2QL1	0.808043	1.08636	0.30368	1.03409	-2.95335	-2.23033	-4.29821	-2.33151	-5.11665	-5.50589	-4.98428	-4.85978
ENSG00000220008	LINGO3	1.04834	1.32137	1.62767	0.195973	2.23772	2.10976	1.46471	3.13869	1.07213	-0.758454	2.03415	1.94069
ENSG00000221843	C2orf16	1.32681	1.22323	1.74826	1.00895	-3.37146	-5.50589	-0.77588	-3.8326	-2.88703	-2.63374	-2.22624	-3.80111
ENSG00000221955	SLC12A8	0.728367	0.300032	0.826259	1.05881	-3.50934	-5.50589	-3.9381	-1.08403	-4.23851	-5.50589	-3.83786	-3.37177
ENSG00000222041	CYTOR	4.24083	4.46929	4.36096	3.89225	3.34799	2.95323	3.83827	3.25247	4.64657	4.49079	4.31624	5.13268
ENSG00000225431	LINC01671	1.01382	1.28012	1.18552	0.575801	-3.08426	-5.50589	-1.90513	-1.84177	-4.32568	-4.85083	-4.05053	-4.07569
ENSG00000225889	-	1.40586	1.42592	1.49607	1.29558	3.41201	2.31273	2.72731	5.196	1.95158	0.714438	3.33164	1.80867
ENSG00000227719		2.76706	3.84828	3.15212	1.30077	-3.60789	-5.50589	-2.86466	-2.45312	-3.96626	-3.02111	-5.50589	-3.37177
ENSG00000228168	HNRNPA1P21	4.99558	4.44072	4.60673	5.93929	-4.08194	-5.50589	-3.2046	-3.53533	1.69643	2.35581	0.427387	2.30609
ENSG00000228173	-	0.615188	0.431426	0.166125	1.24801	-5.50589	-5.50589	-5.50589	-5.50589	-5.50589	-5.50589	-5.50589	-5.50589
ENSG00000230266	XXYLT1-AS2	1.78663	1.83958	1.8919	1.6284	-1.47923	-0.066366	-2.25602	-2.1153	-0.36495	-0.453541	-1.20363	0.562326
ENSG00000231150	DNAH8-AS1	4.80286	4.92004	4.56127	4.92728	-5.50589	-5.50589	-5.50589	-5.50589	-3.37767	-3.35269	-4.60199	-2.17832
ENSG00000232713	-	0.546527	0.662985	0.453109	0.523488	-0.38279	-0.521827	-0.104862	-0.521681	0.540889	0.549702	1.08489	-0.0119261
ENSG00000233264	-	1.3384	0.890146	1.82948	1.29558	1.87386	1.78215	2.03573	1.8037	0.767442	0.0828038	1.78409	0.435436
ENSG00000233577	-	1.83103	2.23452	2.50572	0.752855	-4.98329	-5.50589	-3.9381	-5.50589	-4.41138	-5.50589	-3.65255	-4.07569
ENSG00000234282	-	0.392039	0.354034	0.0768214	0.745262	-1.82254	-1.30681	-1.82929	-2.33151	-4.37607	-5.50589	-3.20722	-4.41511
ENSG00000236846	-	1.25788	1.54098	0.807875	1.4248	-5.50589	-5.50589	-5.50589	-5.50589	-4.11108	-2.75167	-5.50589	-4.07569
ENSG00000237248	LINC00987	0.480785	0.528553	0.355229	0.558573	-1.15834	-2.7793	-0.270525	-0.425188	-1.72512	-2.42337	-1.26878	-1.4832
ENSG00000237372	-	2.70919	2.09084	2.65716	3.37957	-5.50589	-5.50589	-5.50589	-5.50589	-3.0166	-2.42337	-4.60199	-2.02446
ENSG00000237517	DGCR5	3.44911	2.7293	3.58348	4.03455	-4.37212	-2.89517	-5.50589	-4.71528	-5.1423	-5.50589	-5.50589	-4.41511
ENSG00000237643	-	1.36531	1.38111	1.70586	1.00895	-0.662337	-1.26724	-0.811925	0.0921497	-1.91856	-2.07699	-2.29244	-1.38625
ENSG00000239636	-	1.11691	1.39406	1.34702	0.609651	2.42846	3.00466	2.10985	2.17087	2.29837	1.8835	2.21778	2.79382
ENSG00000240024	LINC00888	1.38309	0.890146	1.36389	1.89522	-1.53025	-0.74827	-1.6231	-2.21936	0.907453	0.821559	0.573934	1.32687
ENSG00000240291	-	0.731219	0.805464	0.937542	0.450649	1.72288	1.18287	0.976348	3.00942	0.951403	0.214438	1.81192	0.827848
ENSG00000240505	TNFRSF13B	0.651902	0.200373	1.04085	0.714481	-5.50589	-5.50589	-5.50589	-5.50589	-1.99405	-3.55228	-1.64767	-0.782188
ENSG00000241163	LINC00877	0.816859	1.30089	0.699033	0.450649	-5.24235	-5.50589	-5.50589	-4.71528	-5.1423	-5.50589	-5.50589	-4.41511
ENSG00000242407	-	1.87201	2.49101	1.48839	1.63663	-5.50589	-5.50589	-5.50589	-5.50589	-5.50589	-5.50589	-5.50589	-5.50589
ENSG00000243753	HLA-L	1.43948	1.26611	2.17614	0.876183	-0.977192	-0.721282	-1.68861	-0.521681	-1.20825	-2.75167	0.217445	-1.09053
ENSG00000245213	-	0.43272	0.540247	0.507282	0.250632	-0.0357502	-0.475993	0.618382	-0.24964	-0.403756	-0.821547	-0.395768	0.00604715
ENSG00000249790	-	1.44345	2.49101	1.05651	0.782836	0.262773	0.557918	-0.429435	0.659835	-0.253715	-0.956666	0.723802	-0.528283
ENSG00000250274	-	0.839291	1.22323	0.718847	0.575801	-5.24235	-5.50589	-5.50589	-4.71528	-5.50589	-5.50589	-5.50589	-5.50589
ENSG00000251417	-	0.79126	0.652249	0.757677	0.963856	0.173008	-0.227914	-0.104862	0.851801	0.122574	0.0121905	0.385656	-0.0301261
ENSG00000254087	LYN	1.26148	0.834247	1.80806	1.14213	-4.53257	-5.50589	-5.50589	-2.58594	-0.981745	-1.31681	-1.484	-0.144428
ENSG00000254401	LINC02752	0.85806	1.0043	0.445201	1.12467	-4.29034	-5.50589	-4.77921	-2.58594	-5.50589	-5.50589	-5.50589	-5.50589
ENSG00000256069	A2MP1	1.1403	1.07031	2.00649	0.344085	-1.12623	-2.08563	-2.25602	0.962956	-1.6675	-2.75167	-0.864582	-1.38625
ENSG00000256937	KRT17P8	0.800496	0.756178	0.954354	0.690957	-1.44335	-1.89262	-2.15998	-0.277454	-1.60508	-2.63374	-0.698288	-1.4832
ENSG00000260101	-	1.31771	0.652249	1.31266	1.98823	-1.25352	-0.891348	-1.18468	-1.68455	-0.960839	-0.887525	-1.3025	-0.692495
ENSG00000260196	-	0.437556	0.57477	0.0870214	0.650877	-1.3918	-5.50589	0.178424	1.15208	-1.56095	-3.1774	0.447808	-1.95327
ENSG00000260314	MRC1	4.30984	3.90817	4.31776	4.70359	-0.846225	-0.61811	-2.35891	0.438347	1.29487	2.01571	0.2871	1.58181
ENSG00000262001	DLGAP1-AS2	1.05941	1.15641	1.48068	0.541137	2.83475	2.52202	2.96419	3.01802	2.3001	2.40487	2.15706	2.33837
ENSG00000267336	EIF4A2P1	0.711282	1.04591	0.948772	0.139161	-2.26245	-2.08563	-1.6231	-3.0786	-4.20957	-3.55228	-5.50589	-3.57053
ENSG00000267744	-	1.68075	1.58115	1.16159	2.29951	-2.63163	-2.67205	-3.2046	-2.01825	-4.46978	-5.50589	-3.48835	-4.41511
ENSG00000272341	-	1.45948	1.40049	1.20438	1.77358	1.38153	0.279284	1.56649	2.29882	0.423658	0.116855	0.948232	0.205886
ENSG00000272870	SAP30-DT	2.28034	2.21276	2.67587	1.9524	1.70837	1.65403	1.79935	1.67174	1.65066	1.83318	1.3999	1.71889
ENSG00000272902	TBC1D8-AS1	1.38858	1.66366	1.90925	0.592825	-4.39059	-5.50589	-2.15998	-5.50589	-5.50589	-5.50589	-5.50589	-5.50589
ENSG00000275183	LENG9	1.0071	1.06223	1.48068	0.478397	0.472554	1.00035	-0.77588	1.19319	0.113143	-0.120364	0.106219	0.353575
ENSG00000277991	-	0.746771	0.935128	0.764048	0.541137	-5.50589	-5.50589	-5.50589	-5.50589	-4.92255	-4.40197	-5.50589	-4.85978
ENSG00000278607	-	0.879741	1.08636	0.838385	0.714481	-2.79712	-3.90029	-1.90513	-2.58594	-1.96681	-2.32867	-2.36183	-1.20993
ENSG00000280145	-	0.573965	0.380295	0.65857	0.683029	-4.76692	-5.50589	-5.50589	-3.28897	-4.13061	-5.50589	-3.08484	-3.80111
ENSG00000280303	ERICD	1.49222	1.45092	1.54499	1.48074	-1.31109	-2.08563	-0.811925	-1.03573	-2.06982	-1.6191	-2.04411	-2.54624
ENSG00000280721	LINC01943	1.68697	1.04591	0.943168	3.07183	-0.790543	-0.694789	-1.28243	-0.394406	2.97572	2.6484	2.47819	3.80057
ENSG00000281550	-	0.287045	0.272253	0.33825	0.250632	1.06317	1.54709	0.997329	0.645094	0.985342	1.49417	0.309591	1.15226
