# Supplementary material for: The distinctive signature of regulatory CD4 T cells committed in the human thymus
Source: Front Immunol. 2025 Mar 26;16:1553554. doi: 10.3389/fimmu.2025.1553554 (PMC11979120; doi:10.3389/fimmu.2025.1553554)
Supplement: Supplementary file 6 [file Table5.xlsx]

## Sheet: T<N<M
		Transition
ensembl_gene_id	hgnc_symbol	Thymus to Naïve (log2FC)	Naïve to Memory (log2FC)
ENSG00000125384	PTGER2	1.21641	1.47519
ENSG00000099985	OSM	2.50087	1.67704

## Sheet: T=N<M
		Transition
ensembl_gene_id	hgnc_symbol	Thymus to Naïve (log2FC)	Naïve to Memory (log2FC)
ENSG00000160789	LMNA	0	6.78202
ENSG00000186810	CXCR3	0	4.84217
ENSG00000154165	GPR15	0	4.30744
ENSG00000107968	MAP3K8	0	4.06352
ENSG00000152969	JAKMIP1	0	3.79893
ENSG00000073861	TBX21	0	3.47465
ENSG00000107281	NPDC1	0	3.46271
ENSG00000179344	HLA-DQB1	0	3.11326
ENSG00000090339	ICAM1	0	2.46996

## Sheet: T>N<M
		Transition
ensembl_gene_id	hgnc_symbol	Thymus to Naïve (log2FC)	Naïve to Memory (log2FC)
ENSG00000231150	DNAH8-AS1	-12.2157	4.17785
ENSG00000228168	HNRNPA1P21	-10.9091	8.31787
ENSG00000179934	CCR8	-10.3355	8.51538
ENSG00000100292	HMOX1	-10.0853	5.87385
ENSG00000196569	LAMA2	-9.78486	6.66069
ENSG00000060566	CREB3L3	-9.38368	5.40304
ENSG00000184156	KCNQ3	-9.13182	5.02378
ENSG00000057704	TMCC3	-9.07245	9.60248
ENSG00000163017	ACTG2	-8.86592	5.38653
ENSG00000171777	RASGRP4	-8.70121	9.31898
ENSG00000029153	ARNTL2	-8.59391	8.07433
ENSG00000143184	XCL1	-8.33292	5.29542
ENSG00000172817	CYP7B1	-8.27414	5.74947
ENSG00000109458	GAB1	-8.24711	5.7415
ENSG00000141655	TNFRSF11A	-8.22919	6.38666
ENSG00000168461	RAB31	-8.12651	6.66414
ENSG00000162078	ZG16B	-7.85681	4.52136
ENSG00000240505	TNFRSF13B	-7.71944	5.52136
ENSG00000119686	FLVCR2	-7.65114	5.01143
ENSG00000170819	BFSP2	-7.60372	8.35468
ENSG00000115594	IL1R1	-7.59349	8.43931
ENSG00000144843	ADPRH	-7.54919	7.28755
ENSG00000100368	CSF2RB	-7.44756	8.88161
ENSG00000176597	B3GNT5	-7.27893	6.05191
ENSG00000188158	NHS	-7.27669	4.91309
ENSG00000203780	FANK1	-7.21011	6.94179
ENSG00000102024	PLS3	-7.04819	6.92404
ENSG00000163393	SLC22A15	-6.95201	5.95274
ENSG00000165409	TSHR	-6.94131	7.3642
ENSG00000176659	C20orf197	-6.73416	7.17736
ENSG00000048052	HDAC9	-6.62035	8.367
ENSG00000049247	UTS2	-6.35133	6.39178
ENSG00000115607	IL18RAP	-5.55878	5.96624
ENSG00000179630	LACC1	-5.29691	4.85383
ENSG00000128604	IRF5	-5.09478	3.48217
ENSG00000196218	RYR1	-4.79327	3.01851
ENSG00000081985	IL12RB2	-4.28421	4.07594
ENSG00000124019	FAM124B	-3.95281	4.93909
ENSG00000171208	NETO2	-3.32099	4.67677
ENSG00000053524	MCF2L2	-2.98172	4.902
ENSG00000120318	ARAP3	-2.81066	2.99488
ENSG00000137507	LRRC32	-2.53511	2.98309
ENSG00000172965	MIR4435-2HG	-2.4108	4.52972
ENSG00000104361	NIPAL2	-2.19695	2.59952
ENSG00000240024	LINC00888	-2.15623	2.14583
ENSG00000280721	LINC01943	-1.98389	4.03228
ENSG00000164849	GPR146	-1.97869	1.93053
ENSG00000222041	CYTOR	-1.29359	1.71276

## Sheet: T>N=M
		Transition
ensembl_gene_id	hgnc_symbol	Thymus to Naïve (log2FC)	Naïve to Memory (log2FC)
ENSG00000178235	SLITRK1	-11.5296	0
ENSG00000165323	FAT3	-11.378	0
ENSG00000102962	CCL22	-10.5977	0
ENSG00000105246	EBI3	-10.547	0
ENSG00000109472	CPE	-10.2166	0
ENSG00000164270	HTR4	-10.1337	0
ENSG00000187912	CLEC17A	-10.112	0
ENSG00000005108	THSD7A	-10.0493	0
ENSG00000189056	RELN	-10.0016	0
ENSG00000053328	METTL24	-9.95738	0
ENSG00000002587	HS3ST1	-9.77507	0
ENSG00000139174	PRICKLE1	-9.64978	0
ENSG00000237372	-	-9.63586	0
ENSG00000170745	KCNS3	-9.61154	0
ENSG00000227719	-	-9.59795	0
ENSG00000242407	-	-9.59631	0
ENSG00000113303	BTNL8	-9.43513	0
ENSG00000077522	ACTN2	-9.39085	0
ENSG00000147434	CHRNA6	-9.39022	0
ENSG00000144649	GASK1A	-9.31885	0
ENSG00000165186	PTCHD1	-9.31582	0
ENSG00000105974	CAV1	-9.24161	0
ENSG00000019991	HGF	-9.2302	0
ENSG00000158258	CLSTN2	-9.14782	0
ENSG00000233577	-	-9.0645	0
ENSG00000073756	PTGS2	-9.01205	0
ENSG00000185483	ROR1	-8.97159	0
ENSG00000175445	LPL	-8.96859	0
ENSG00000162595	DIRAS3	-8.92514	0
ENSG00000169851	PCDH7	-8.86406	0
ENSG00000183971	NPW	-8.822	0
ENSG00000124196	GTSF1L	-8.75747	0
ENSG00000236846	-	-8.74549	0
ENSG00000168081	PNOC	-8.72077	0
ENSG00000127329	PTPRB	-8.65783	0
ENSG00000151631	AKR1C6P	-8.60848	0
ENSG00000120658	ENOX1	-8.59898	0
ENSG00000092345	DAZL	-8.46319	0
ENSG00000154864	PIEZO2	-8.4274	0
ENSG00000113946	CLDN16	-8.34286	0
ENSG00000183715	OPCML	-8.3223	0
ENSG00000106537	TSPAN13	-8.22527	0
ENSG00000272902	TBC1D8-AS1	-8.22058	0
ENSG00000241163	LINC00877	-8.21384	0
ENSG00000277991	-	-8.19958	0
ENSG00000144681	STAC	-8.18101	0
ENSG00000250274	-	-8.17116	0
ENSG00000183117	CSMD1	-8.10436	0
ENSG00000099250	NRP1	-7.97045	0
ENSG00000068078	FGFR3	-7.84474	0
ENSG00000228173	-	-7.7905	0
ENSG00000058335	RASGRF1	-7.75687	0
ENSG00000254087	LYN	-7.72069	0
ENSG00000132681	ATP1A4	-7.63544	0
ENSG00000120903	CHRNA2	-7.6237	0
ENSG00000153208	MERTK	-7.56855	0
ENSG00000131409	LRRC4B	-7.54043	0
ENSG00000134955	SLC37A2	-7.50103	0
ENSG00000254401	LINC02752	-7.37788	0
ENSG00000175899	A2M	-7.33276	0
ENSG00000221843	C2orf16	-7.26811	0
ENSG00000280145	-	-7.2627	0
ENSG00000162881	OXER1	-7.05975	0
ENSG00000105855	ITGB8	-7.0506	0
ENSG00000225431	LINC01671	-7.01209	0
ENSG00000115414	FN1	-7.00621	0
ENSG00000115602	IL1RL1	-6.97187	0
ENSG00000237517	DGCR5	-6.90976	0
ENSG00000120949	TNFRSF8	-6.77335	0
ENSG00000221955	SLC12A8	-6.49524	0
ENSG00000164729	SLC35G3	-6.49371	0
ENSG00000185818	NAT8L	-6.48669	0
ENSG00000109684	CLNK	-6.24389	0
ENSG00000149201	CCDC81	-6.22175	0
ENSG00000108950	FAM20A	-6.06834	0
ENSG00000152086	TUBA3E	-5.91148	0
ENSG00000260196	-	-5.751	0
ENSG00000187122	SLIT1	-5.67615	0
ENSG00000142512	SIGLEC10	-4.83132	0
ENSG00000260314	MRC1	-4.79355	0
ENSG00000278607	-	-4.77634	0
ENSG00000134508	CABLES1	-4.75683	0
ENSG00000134363	FST	-4.65674	0
ENSG00000164161	HHIP	-4.4529	0
ENSG00000115155	OTOF	-4.42883	0
ENSG00000168329	CX3CR1	-4.42276	0
ENSG00000267744	-	-4.38776	0
ENSG00000151632	AKR1C2	-4.27912	0
ENSG00000162882	HAAO	-3.80086	0
ENSG00000165914	TTC7B	-3.68828	0
ENSG00000215218	UBE2QL1	-3.62487	0
ENSG00000188822	CNR2	-3.5624	0
ENSG00000067177	PHKA1	-3.46168	0
ENSG00000280303	ERICD	-3.32796	0
ENSG00000267336	EIF4A2P1	-3.19051	0
ENSG00000164236	ANKRD33B	-3.12204	0
ENSG00000198185	ZNF334	-3.03955	0
ENSG00000256069	A2MP1	-2.95779	0
ENSG00000198400	NTRK1	-2.7665	0
ENSG00000187045	TMPRSS6	-2.76192	0
ENSG00000237248	LINC00987	-2.75733	0
ENSG00000154269	ENPP3	-2.6624	0
ENSG00000143147	GPR161	-2.60915	0
ENSG00000144893	MED12L	-2.59763	0
ENSG00000256937	KRT17P8	-2.57486	0
ENSG00000164687	FABP5	-2.55518	0
ENSG00000230266	XXYLT1-AS2	-2.47964	0
ENSG00000237643	-	-2.47543	0
ENSG00000167483	NIBAN3	-2.41004	0
ENSG00000149489	ROM1	-2.2698	0
ENSG00000243753	HLA-L	-2.2366	0
ENSG00000166145	SPINT1	-2.20971	0
ENSG00000204020	LIPN	-2.20901	0
ENSG00000151773	CCDC122	-2.02681	0
ENSG00000260101	-	-1.95764	0
ENSG00000196096	SPAG16-DT	-1.86559	0
ENSG00000186994	KANK3	-1.84698	0
ENSG00000018408	WWTR1	-1.81384	0
ENSG00000119862	LGALSL	-1.79591	0
ENSG00000249790	-	-1.67891	0
ENSG00000143318	CASQ1	-1.48303	0
ENSG00000165996	HACD1	-1.38011	0
ENSG00000159905	ZNF221	-1.37601	0
ENSG00000198113	TOR4A	-1.31005	0
ENSG00000099840	IZUMO4	-1.3089	0
ENSG00000160183	TMPRSS3	-1.2285	0
ENSG00000232713	-	-1.09689	0
ENSG00000134460	IL2RA	-1.07813	0

## Sheet: T>N>M
		Transition
ensembl_gene_id	hgnc_symbol	Thymus to Naïve (log2FC)	Naïve to Memory (log2FC)
ENSG00000234282	-	-1.90008	-3.83612
ENSG00000124721	DNAH8	-1.91945	-1.45267

## Sheet: T=N>M
		Transition
ensembl_gene_id	hgnc_symbol	Thymus to Naïve (log2FC)	Naïve to Memory (log2FC)
ENSG00000165140	FBP1	0	-2.65894
ENSG00000157107	FCHO2	0	-1.29459

## Sheet: T<N>M
		Transition
ensembl_gene_id	hgnc_symbol	Thymus to Naïve (log2FC)	Naïve to Memory (log2FC)
ENSG00000081377	CDC14B	2.74227	-1.05456
ENSG00000118520	ARG1	3.20095	-2.15287
ENSG00000182107	TMEM30B	5.7814	-1.7132
ENSG00000145428	RNF175	2.61747	-2.62854

## Sheet: T<N=M
		Transition
ensembl_gene_id	hgnc_symbol	Thymus to Naïve (log2FC)	Naïve to Memory (log2FC)
ENSG00000144935	TRPC1	1.0332	0
ENSG00000281550	-	1.09716	0
ENSG00000112378	PERP	1.21936	0
ENSG00000116661	FBXO2	1.22574	0
ENSG00000160683	CXCR5	1.2774	0
ENSG00000225889	-	1.32127	0
ENSG00000137747	TMPRSS13	1.33952	0
ENSG00000113555	PCDH12	1.41645	0
ENSG00000164199	ADGRV1	1.42681	0
ENSG00000239636	-	1.47045	0
ENSG00000151729	SLC25A4	1.47431	0
ENSG00000134470	IL15RA	1.49541	0
ENSG00000262001	DLGAP1-AS2	1.50045	0
ENSG00000172830	SSH3	1.66419	0
ENSG00000008300	CELSR3	1.98986	0
ENSG00000143845	ETNK2	2.35112	0
ENSG00000101230	ISM1	2.37186	0
ENSG00000174175	SELP	2.43024	0
ENSG00000187609	EXD3	2.63307	0
ENSG00000116285	ERRFI1	3.02083	0
ENSG00000183508	TENT5C	5.57834	0

## Sheet: T=N=M
			Transition
ensembl_gene_id	ensembl_gene_id	hgnc_symbol	Thymus to Naïve (log2FC)	Naïve to Memory (log2FC)
	ENSG00000198785	GRIN3A	-0.902557	-0.346267
	ENSG00000245213	-	-0.823755	0.0103588
	ENSG00000137185	ZSCAN9	-0.817128	-0.0208048
	ENSG00000272341	-	-0.724114	-0.37818
	ENSG00000272870	SAP30-DT	-0.588149	0.0215092
	ENSG00000275183	LENG9	-0.285279	-0.622254
