# Supplementary material for: The distinctive signature of regulatory CD4 T cells committed in the human thymus
Source: Front Immunol. 2025 Mar 26;16:1553554. doi: 10.3389/fimmu.2025.1553554 (PMC11979120; doi:10.3389/fimmu.2025.1553554)
Supplement: Supplementary file 7 [file Table6.xlsx]

## Sheet: Expression
ensembl_gene_id	hgnc_symbol	Mean_tTreg (CPM)	Mean_mTreg (CPM)	ratio (CPM)	Class (figure legend)
ENSG00000029153	ARNTL2	4.68261	2.17594	2.15199	Thymus>Naive<Memory
ENSG00000048052	HDAC9	4.56373	6.96666	0.655081	Thymus>Naive<Memory
ENSG00000049247	UTS2	3.06577	1.8432	1.66329	Thymus>Naive<Memory
ENSG00000053524	MCF2L2	2.84234	8.62664	0.329484	Thymus>Naive<Memory
ENSG00000057704	TMCC3	5.16717	8.10129	0.63782	Thymus>Naive<Memory
ENSG00000060566	CREB3L3	4.55882	0.281785	16.1784	Thymus>Naive<Memory
ENSG00000081985	IL12RB2	15.7894	10.6994	1.47573	Thymus>Naive<Memory
ENSG00000100292	HMOX1	9.78305	0.520137	18.8086	Thymus>Naive<Memory
ENSG00000100368	CSF2RB	4.52621	9.54126	0.474383	Thymus>Naive<Memory
ENSG00000102024	PLS3	1.97688	1.76466	1.12026	Thymus>Naive<Memory
ENSG00000104361	NIPAL2	10.4433	15.1685	0.688487	Thymus>Naive<Memory
ENSG00000109458	GAB1	1.88705	0.481165	3.92183	Thymus>Naive<Memory
ENSG00000115594	IL1R1	7.54923	4.81196	1.56885	Thymus>Naive<Memory
ENSG00000115607	IL18RAP	2.64949	2.23371	1.18614	Thymus>Naive<Memory
ENSG00000119686	FLVCR2	4.43405	0.590851	7.50452	Thymus>Naive<Memory
ENSG00000120318	ARAP3	2.42041	3.61541	0.669469	Thymus>Naive<Memory
ENSG00000124019	FAM124B	3.83578	7.28628	0.526439	Thymus>Naive<Memory
ENSG00000128604	IRF5	29.7422	7.73928	3.84302	Thymus>Naive<Memory
ENSG00000137507	LRRC32	23.766	49.7487	0.477721	Thymus>Naive<Memory
ENSG00000141655	TNFRSF11A	26.5054	8.56455	3.09478	Thymus>Naive<Memory
ENSG00000143184	XCL1	4.7744	0.391762	12.187	Thymus>Naive<Memory
ENSG00000144843	ADPRH	9.01798	4.67935	1.92718	Thymus>Naive<Memory
ENSG00000162078	ZG16B	3.36926	0.303689	11.0945	Thymus>Naive<Memory
ENSG00000163017	ACTG2	4.17636	0.37068	11.2668	Thymus>Naive<Memory
ENSG00000163393	SLC22A15	2.43739	0.99576	2.44777	Thymus>Naive<Memory
ENSG00000164849	GPR146	2.2164	2.08465	1.0632	Thymus>Naive<Memory
ENSG00000165409	TSHR	1.84095	2.2756	0.808997	Thymus>Naive<Memory
ENSG00000168461	RAB31	3.48276	1.1947	2.91518	Thymus>Naive<Memory
ENSG00000170819	BFSP2	1.98826	3.50432	0.567374	Thymus>Naive<Memory
ENSG00000171208	NETO2	4.76374	8.02434	0.59366	Thymus>Naive<Memory
ENSG00000171777	RASGRP4	6.0778	8.35241	0.72767	Thymus>Naive<Memory
ENSG00000172817	CYP7B1	4.68354	0.553991	8.45419	Thymus>Naive<Memory
ENSG00000172965	MIR4435-2HG	7.39467	21.4172	0.345267	Thymus>Naive<Memory
ENSG00000176597	B3GNT5	2.10579	0.869248	2.42254	Thymus>Naive<Memory
ENSG00000176659	C20orf197	1.46686	2.08799	0.702523	Thymus>Naive<Memory
ENSG00000179630	LACC1	3.57968	2.00179	1.78824	Thymus>Naive<Memory
ENSG00000179934	CCR8	37.9598	7.79029	4.87271	Thymus>Naive<Memory
ENSG00000184156	KCNQ3	3.2752	0.58749	5.5749	Thymus>Naive<Memory
ENSG00000188158	NHS	1.63068	0.328224	4.9682	Thymus>Naive<Memory
ENSG00000196218	RYR1	20.119	5.60419	3.58999	Thymus>Naive<Memory
ENSG00000196569	LAMA2	8.63598	1.25524	6.87993	Thymus>Naive<Memory
ENSG00000203780	FANK1	4.25439	2.30282	1.84747	Thymus>Naive<Memory
ENSG00000222041	CYTOR	19.1826	25.8291	0.742675	Thymus>Naive<Memory
ENSG00000228168	HNRNPA1P21	35.8147	3.803	9.41748	Thymus>Naive<Memory
ENSG00000231150	DNAH8-AS1	28.1036	0.12	234.196	Thymus>Naive<Memory
ENSG00000240024	LINC00888	2.71565	1.92149	1.4133	Thymus>Naive<Memory
ENSG00000240505	TNFRSF13B	1.61578	0.328627	4.91674	Thymus>Naive<Memory
ENSG00000280721	LINC01943	4.13193	8.592	0.480904	Thymus>Naive<Memory
ENSG00000081377	CDC14B	2.11229	6.73182	0.313776	Thymus<Naïve>Memory
ENSG00000118520	ARG1	1.73969	5.69424	0.305517	Thymus<Naïve>Memory
ENSG00000145428	RNF175	2.53477	2.22352	1.13998	Thymus<Naïve>Memory
ENSG00000182107	TMEM30B	1.50639	27.3403	0.055098	Thymus<Naïve>Memory
